# Supplementary material for: Chromosome-length genome assembly of Teladorsagia circumcincta – a globally important helminth parasite in livestock
Source: BMC Genomics. 2023 Feb 15;24:74. doi: 10.1186/s12864-023-09172-0 (PMC9933375; doi:10.1186/s12864-023-09172-0)
Supplement: Supplementary file 1 — Additional File 1 [file 12864_2023_9172_MOESM1_ESM.csv]

#	Locus tag	Length	Product	Completeness	Gene onthology	SEED	Protein databases	Genome annotation databases	Family and domain databases	Crossreferences
1	jg17246.t1	312	Putative neuronal acetylcholine receptor subunit alpha-7	54.55% [312/572]	GO:0004888 - transmembrane signaling receptor activity|GO:0016021 - integral component of membrane|GO:0022848 - acetylcholine-gated cation-selective channel activity|GO:0045211 - postsynaptic membrane		Uniprot (A0A2G9UH93)|Interpro (A0A2G9UH93)		Interpro (IPR006202)|Interpro (IPR036734)|Interpro (IPR006201)|Interpro (IPR036719)|Interpro (IPR006029)|Interpro (IPR018000)|Interpro (IPR002394)|Pfam (PF02931)|Pfam (PF02932)	EMBL (KZ346587)
2	jg17812.t1			0.00% [0/69]
3	jg17042.t1	135	EF hand	95.07% [135/142]	GO:0005509 - calcium ion binding		Uniprot (A0A2G9U0R6)|Interpro (A0A2G9U0R6)		Interpro (IPR011992)|Interpro (IPR018247)|Interpro (IPR002048)|Pfam (PF13499)	EMBL (KZ350438)
4	jg16218.t1	104	Uncharacterized protein OS=Haemonchus contortus OX=6289 PE=4 SV=1	65.00% [104/160]			Uniprot (A0A6F7PTU9)|Interpro (A0A6F7PTU9)
5	jg18290.t1	247	DNA-directed RNA polymerase II subunit RPB9	86.36% [247/286]	GO:0003676 - nucleic acid binding|GO:0003899 - DNA-directed 5'-3' RNA polymerase activity|GO:0006351 - transcription DNA-templated|GO:0006379 - mRNA cleavage|GO:0008270 - zinc ion binding		Uniprot (A0A0N4WBS2)|Interpro (A0A0N4WBS2)		Interpro (IPR005607)|Interpro (IPR035925)|Interpro (IPR019761)|Interpro (IPR001529)|Interpro (IPR034012)|Interpro (IPR001222)|Pfam (PF03909)|Pfam (PF02150)|Pfam (PF01096)	EMBL (UZAF01016746)
6	jg16465.t1	162	Uncharacterized protein	55.29% [162/293]			Uniprot (A0A183FQY8)|Interpro (A0A183FQY8)			EMBL (UZAH01026681)
7	jg17378.t1	322	Pyridine nucleotide-disulfide oxidoreductase	71.40% [322/451]	GO:0016491 - oxidoreductase activity		Uniprot (A0A2G9UYK5)|Interpro (A0A2G9UYK5)		Interpro (IPR036188)|Interpro (IPR023753)|Pfam (PF07992)	EMBL (KZ345163)
8	jg17434.t1	240	Thyroglobulin type-1 domain-containing protein OS=Haemonchus contortus OX=6289 PE=4 SV=1	69.97% [240/343]			Uniprot (A0A6F7PKZ4)|Interpro (A0A6F7PKZ4)
9	jg17087.t1	382	Uncharacterized protein OS=Haemonchus contortus OX=6289 PE=4 SV=1	92.27% [382/414]			Uniprot (A0A6F7Q0V9)|Interpro (A0A6F7Q0V9)
10	jg17001.t1	159	Uncharacterized protein OS=Haemonchus contortus OX=6289 PE=4 SV=1	56.79% [159/280]			Uniprot (A0A6F7Q6A6)|Interpro (A0A6F7Q6A6)
11	jg16108.t1	109	Uncharacterized protein	66.46% [109/164]			Uniprot (A0A2G9TYB4)|Interpro (A0A2G9TYB4)			EMBL (KZ351360)
12	jg18125.t1	210	DNA replication complex GINS protein SLD5 OS=Haemonchus contortus OX=6289 PE=3 SV=1	89.74% [210/234]			Uniprot (A0A6F7PUR6)|Interpro (A0A6F7PUR6)
13	jg16545.t1	261	DNA replication ATP-dependent helicase/nuclease OS=Haemonchus contortus OX=6289 PE=3 SV=1	69.79% [261/374]			Uniprot (A0A6F7Q421)|Interpro (A0A6F7Q421)
14	jg16800.t1	160	WD_REPEATS_REGION domain-containing protein OS=Haemonchus contortus OX=6289 PE=4 SV=1	89.39% [160/179]			Uniprot (A0A6F7Q4D3)|Interpro (A0A6F7Q4D3)
15	jg17213.t1	50	Uncharacterized protein	58.82% [50/85]			Uniprot (A0A016WF16)|Interpro (A0A016WF16)			NCBI (597890086)|EMBL (JARK01000317)
16	jg16373.t1	1277	Uncharacterized protein OS=Haemonchus contortus OX=6289 PE=4 SV=1	94.52% [1277/1351]			Uniprot (A0A6F7Q614)|Interpro (A0A6F7Q614)
17	jg17103.t1	381	UAA transporter family protein	84.11% [381/453]	GO:0016021 - integral component of membrane|GO:0055085 - transmembrane transport		Uniprot (A0A2G9U605)|Interpro (A0A2G9U605)		Interpro (IPR013657)|Pfam (PF08449)	EMBL (KZ348816)
18	jg18350.t1	3250	Uncharacterized protein OS=Haemonchus contortus OX=6289 PE=3 SV=1	77.84% [3250/4175]			Uniprot (A0A6F7Q9J9)|Interpro (A0A6F7Q9J9)
19	jg17288.t1	675	Immunoglobulin domain protein	65.03% [675/1038]			Uniprot (A0A2G9UDX7)|Interpro (A0A2G9UDX7)		Interpro (IPR007110)|Interpro (IPR036179)|Interpro (IPR013783)|Interpro (IPR003599)|Interpro (IPR003598)|Interpro (IPR013151)|Pfam (PF00047)	EMBL (KZ347454)
20	jg16847.t1	181	Protein kinase domain-containing protein	53.24% [181/340]	GO:0004672 - protein kinase activity|GO:0005524 - ATP binding		Uniprot (A0A0D8Y898)|Interpro (A0A0D8Y898)		Interpro (IPR011009)|Interpro (IPR000719)|Interpro (IPR017441)|Pfam (PF00069)	NCBI (768196483)|EMBL (KN716169)
21	jg16882.t1	375	Reverse transcriptase OS=Haemonchus contortus OX=6289 PE=4 SV=1	57.52% [375/652]			Uniprot (A0A6F7Q1Q2)|Interpro (A0A6F7Q1Q2)
22	jg16635.t1	168	Uncharacterized protein OS=Haemonchus contortus OX=6289 PE=3 SV=1	49.41% [168/340]			Uniprot (A0A6F7Q5K1)|Interpro (A0A6F7Q5K1)
23	jg16457.t1	344	Serine/threonine-protein phosphatase OS=Haemonchus contortus OX=6289 PE=3 SV=1	88.89% [344/387]			Uniprot (A0A6F7Q146)|Interpro (A0A6F7Q146)
24	jg16594.t1	533	Polypeptide N-acetylgalactosaminyltransferase OS=Haemonchus contortus OX=6289 PE=3 SV=1	61.12% [533/872]			Uniprot (A0A6F7Q7D4)|Interpro (A0A6F7Q7D4)
25	jg17672.t1	128	DUF148 domain-containing protein	59.26% [128/216]			Uniprot (A0A2G9UY88)|Interpro (A0A2G9UY88)		Interpro (IPR003677)|Pfam (PF02520)	EMBL (KZ345168)
26	jg17664.t1	368	Histone acetyltransferase OS=Haemonchus contortus OX=6289 PE=3 SV=1	82.33% [368/447]			Uniprot (A0A6F7Q0I6)|Interpro (A0A6F7Q0I6)
27	jg16305.t1	86	Uncharacterized protein OS=Haemonchus contortus OX=6289 PE=4 SV=1	58.11% [86/148]			Uniprot (A0A6F7Q4L5)|Interpro (A0A6F7Q4L5)
28	jg18328.t1	215	Actin domain containing protein	94.30% [215/228]			Uniprot (A0A482W8M0)|Interpro (A0A482W8M0)		Interpro (IPR004000)|Interpro (IPR020902)|Interpro (IPR004001)|Interpro (IPR043129)|Pfam (PF00022)	EMBL (QDEB01016476)
29	jg16776.t1	143	Cystatin domain protein	97.95% [143/146]	GO:0004869 - cysteine-type endopeptidase inhibitor activity		Uniprot (A0A2G9UKM7)|Interpro (A0A2G9UKM7)		Interpro (IPR000010)|Pfam (PF00031)	EMBL (KZ346151)
30	jg17992.t1	182	Uncharacterized protein	61.07% [182/298]	GO:0007606 - sensory perception of chemical stimulus|GO:0016021 - integral component of membrane		Uniprot (A0A0N4X856)|Interpro (A0A0N4X856)		Interpro (IPR004151)|Pfam (PF03125)	EMBL (UZAF01022318)
31	jg17175.t1	537	Beta-Casp domain-containing protein OS=Haemonchus contortus OX=6289 PE=3 SV=1	75.21% [537/714]			Uniprot (A0A6F7Q779)|Interpro (A0A6F7Q779)
32	jg16132.t1	357	Uncharacterized protein OS=Haemonchus contortus OX=6289 PE=3 SV=1	75.48% [357/473]			Uniprot (A0A6F7PNZ3)|Interpro (A0A6F7PNZ3)
33	jg16925.t1	89	Uncharacterized protein	40.45% [89/220]	GO:0006751 - glutathione catabolic process|GO:0036374 - glutathione hydrolase activity		Uniprot (A0A0N4XBP4)|Interpro (A0A0N4XBP4)		Interpro (IPR000101)|Interpro (IPR043137)|Interpro (IPR029055)	EMBL (UZAF01024086)
34	jg16283.t1	1238	Uncharacterized protein OS=Haemonchus contortus OX=6289 PE=4 SV=1	81.34% [1238/1522]			Uniprot (A0A6F7Q000)|Interpro (A0A6F7Q000)
35	jg17230.t1	264	Tetratricopeptide repeat protein	98.14% [264/269]			Uniprot (A0A2G9URK9)|Interpro (A0A2G9URK9)		Interpro (IPR013026)|Interpro (IPR011990)|Interpro (IPR013105)|Interpro (IPR019734)|Pfam (PF07719)|Pfam (PF13181)	EMBL (KZ345594)
36	jg17270.t1	246	Post-GPI attachment to proteins factor 3 OS=Haemonchus contortus OX=6289 PE=3 SV=1	74.77% [246/329]			Uniprot (A0A6F7Q3D0)|Interpro (A0A6F7Q3D0)
37	jg16719.t1	113	Uncharacterized protein	49.56% [113/228]			Uniprot (A0A2G9V5Z5)|Interpro (A0A2G9V5Z5)			EMBL (KZ344985)
38	jg18144.t1	113	G_PROTEIN_RECEP_F1_2 domain-containing protein	97.41% [113/116]	GO:0004930 - G protein-coupled receptor activity|GO:0016021 - integral component of membrane		Uniprot (A0A2G9UYR5)|Interpro (A0A2G9UYR5)		Interpro (IPR019424)|Interpro (IPR000276)|Interpro (IPR017452)|Pfam (PF10320)	EMBL (KZ345158)
39	jg16310.t1	192	Solute carrier family 40 protein	81.01% [192/237]	GO:0005381 - iron ion transmembrane transporter activity|GO:0016021 - integral component of membrane		Uniprot (A0A3P7W5G5)|Interpro (A0A3P7W5G5)		Interpro (IPR009716)|Interpro (IPR036259)|Pfam (PF06963)	EMBL (UZAF01017520)
40	jg16310.t2	154	Solute carrier family 40 protein	63.37% [154/243]	GO:0005381 - iron ion transmembrane transporter activity|GO:0016021 - integral component of membrane		Uniprot (A0A3P7W5G5)|Interpro (A0A3P7W5G5)		Interpro (IPR009716)|Interpro (IPR036259)|Pfam (PF06963)	EMBL (UZAF01017520)
41	jg16524.t1	406	Uncharacterized protein OS=Haemonchus contortus OX=6289 PE=4 SV=1	86.94% [406/467]			Uniprot (A0A6F7Q5M1)|Interpro (A0A6F7Q5M1)
42	jg16172.t1	1118	Uncharacterized protein	87.41% [1118/1279]			Uniprot (A0A2G9V5H3)|Interpro (A0A2G9V5H3)			EMBL (KZ344989)
43	jg16164.t1	164	Uncharacterized protein	40.90% [164/401]			Uniprot (A0A3Q2U2N3)|Interpro (A0A3Q2U2N3)			EMBL (AADN05001530)
44	jg17341.t1	422	Uncharacterized protein	54.45% [422/775]	GO:0003824 - catalytic activity|GO:0005524 - ATP binding|GO:0046872 - metal ion binding		Uniprot (A0A016U4Z5)|Interpro (A0A016U4Z5)		Interpro (IPR013785)|Interpro (IPR011761)|Interpro (IPR011764)|Interpro (IPR005482)|Interpro (IPR003379)|Interpro (IPR005479)|Interpro (IPR000891)|Interpro (IPR011054)|Pfam (PF02785)|Pfam (PF02786)|Pfam (PF00682)|Pfam (PF02436)	NCBI (597860495)|EMBL (JARK01001394)
45	jg17135.t1	133	Uncharacterized protein OS=Haemonchus contortus OX=6289 PE=3 SV=1	85.81% [133/155]			Uniprot (A0A6F7PLW5)|Interpro (A0A6F7PLW5)
46	jg17922.t1	284	AMP-binding domain-containing protein	91.91% [284/309]	GO:0016021 - integral component of membrane		Uniprot (A0A2G9TY51)|Interpro (A0A2G9TY51)		Interpro (IPR000873)|Interpro (IPR042099)|Pfam (PF00501)	EMBL (KZ352207)
47	jg18057.t1	578	Fanconi-associated nuclease OS=Haemonchus contortus OX=6289 PE=3 SV=1	80.73% [578/716]			Uniprot (A0A6F7PJX5)|Interpro (A0A6F7PJX5)
48	jg16995.t1	157	Uncharacterized protein OS=Haemonchus contortus OX=6289 PE=4 SV=1	91.28% [157/172]			Uniprot (A0A6F7PPZ4)|Interpro (A0A6F7PPZ4)
49	jg17632.t1	159	Uncharacterized protein OS=Haemonchus contortus OX=6289 PE=4 SV=1	83.25% [159/191]			Uniprot (A0A6F7Q4L8)|Interpro (A0A6F7Q4L8)
50	jg16509.t1	103	Uncharacterized protein	30.29% [103/340]	GO:0004867 - serine-type endopeptidase inhibitor activity		Uniprot (A0A0N4X8D6)|Interpro (A0A0N4X8D6)		Interpro (IPR003645)|Interpro (IPR036084)|Interpro (IPR002919)|Pfam (PF01826)	EMBL (UZAF01022407)
51	jg16736.t1	121	SCP-like protein	85.21% [121/142]			Uniprot (A0A2G9UC51)|Interpro (A0A2G9UC51)		Interpro (IPR014044)|Interpro (IPR035940)|Pfam (PF00188)	EMBL (KZ347399)
52	jg17302.t1	261	F-box domain-containing protein OS=Haemonchus contortus OX=6289 PE=4 SV=1	83.12% [261/314]			Uniprot (A0A6F7PQS3)|Interpro (A0A6F7PQS3)
53	jg16675.t1	476	Uncharacterized protein	82.64% [476/576]	GO:0016021 - integral component of membrane		Uniprot (A0A158QMV4)|Interpro (A0A158QMV4)			EMBL (UZAF01017033)
54	jg16707.t1	503	Phosphatidylinositol-35-bisphosphate 3-phosphatase	85.40% [503/589]	GO:0004438 - phosphatidylinositol-3-phosphatase activity|GO:0004725 - protein tyrosine phosphatase activity|GO:0005737 - cytoplasm|GO:0006629 - lipid metabolic process|GO:0052629 - phosphatidylinositol-35-bisphosphate 3-phosphatase activity		Uniprot (A0A016SJE9)|Interpro (A0A016SJE9)		Interpro (IPR004182)|Interpro (IPR010569)|Interpro (IPR030564)|Interpro (IPR011993)|Interpro (IPR029021)|Interpro (IPR016130)|Interpro (IPR000387)|Pfam (PF02893)|Pfam (PF06602)	NCBI (597840867)|EMBL (JARK01001556)
55	jg17885.t1	666	Replication factor C subunit 1 OS=Haemonchus contortus OX=6289 PE=3 SV=1	71.31% [666/934]			Uniprot (A0A6F7Q4T9)|Interpro (A0A6F7Q4T9)
56	jg16781.t1	203	Papain family cysteine protease	79.92% [203/254]	GO:0008234 - cysteine-type peptidase activity		Uniprot (A0A2G9U1L2)|Interpro (A0A2G9U1L2)		Interpro (IPR038765)|Interpro (IPR000668)|Interpro (IPR039417)|Pfam (PF00112)	EMBL (KZ350172)
57	jg16517.t1	285	CRAL-TRIO domain-containing protein OS=Haemonchus contortus OX=6289 PE=4 SV=1	70.90% [285/402]			Uniprot (A0A6F7Q5M4)|Interpro (A0A6F7Q5M4)
58	jg18258.t1	420	Tyrosine-protein kinase OS=Haemonchus contortus OX=6289 PE=3 SV=1	66.25% [420/634]			Uniprot (A0A6F7Q5P7)|Interpro (A0A6F7Q5P7)
59	jg18258.t2	418	Tyrosine-protein kinase OS=Haemonchus contortus OX=6289 PE=3 SV=1	66.14% [418/632]			Uniprot (A0A6F7Q5P7)|Interpro (A0A6F7Q5P7)
60	jg17789.t1	257	MRG domain-containing protein OS=Haemonchus contortus OX=6289 PE=4 SV=1	75.81% [257/339]			Uniprot (A0A6F7PWP1)|Interpro (A0A6F7PWP1)
61	jg16333.t1	210	Uncharacterized protein OS=Haemonchus contortus OX=6289 PE=4 SV=1	97.22% [210/216]			Uniprot (A0A6F7Q653)|Interpro (A0A6F7Q653)
62	jg17380.t1	156	Uncharacterized protein OS=Haemonchus contortus OX=6289 PE=4 SV=1	74.64% [156/209]			Uniprot (A0A6F7PKR6)|Interpro (A0A6F7PKR6)
63	jg16603.t1	467	Uncharacterized protein OS=Haemonchus contortus OX=6289 PE=4 SV=1	84.45% [467/553]			Uniprot (A0A6F7PLZ9)|Interpro (A0A6F7PLZ9)
64	jg17587.t1	51	BZIP domain-containing protein	26.84% [51/190]	GO:0003700 - DNA-binding transcription factor activity		Uniprot (A0A0N4WVA0)|Interpro (A0A0N4WVA0)		Interpro (IPR004827)|Pfam (PF07716)	EMBL (UZAF01019053)
65	jg16349.t1	2109	Phage protein HK97 gp10 family	90.21% [2109/2338]			Uniprot (A0A2G9V4J6)|Interpro (A0A2G9V4J6)		Interpro (IPR032487)|Interpro (IPR038289)|Pfam (PF16469)	EMBL (KZ344998)
66	jg16740.t1	939	Uncharacterized protein OS=Haemonchus contortus OX=6289 PE=3 SV=1	92.88% [939/1011]			Uniprot (A0A6F7PN63)|Interpro (A0A6F7PN63)
67	jg17542.t1	250	Histone-lysine N-methyltransferase	57.47% [250/435]	GO:0005634 - nucleus|GO:0018024 - histone-lysine N-methyltransferase activity|GO:0046872 - metal ion binding		Uniprot (A0A0N4WS65)|Interpro (A0A0N4WS65)		Interpro (IPR006560)|Interpro (IPR003616)|Interpro (IPR001214)|Interpro (IPR011011)|Interpro (IPR001965)|Interpro (IPR013083)|Pfam (PF00856)	EMBL (UZAF01018537)
68	jg17542.t2	246	Histone-lysine N-methyltransferase	59.13% [246/416]	GO:0005634 - nucleus|GO:0018024 - histone-lysine N-methyltransferase activity|GO:0046872 - metal ion binding		Uniprot (A0A0N4WS65)|Interpro (A0A0N4WS65)		Interpro (IPR006560)|Interpro (IPR003616)|Interpro (IPR001214)|Interpro (IPR011011)|Interpro (IPR001965)|Interpro (IPR013083)|Pfam (PF00856)	EMBL (UZAF01018537)
69	jg18220.t1	102	Uncharacterized protein	98.08% [102/104]			Uniprot (A0A2G9UUQ0)|Interpro (A0A2G9UUQ0)			EMBL (KZ345353)
70	jg18369.t1	93	Uncharacterized protein OS=Haemonchus contortus OX=6289 PE=4 SV=1	77.50% [93/120]			Uniprot (A0A6F7PU73)|Interpro (A0A6F7PU73)
71	jg17711.t1	187	Purple acid phosphatase OS=Haemonchus contortus OX=6289 PE=3 SV=1	71.10% [187/263]			Uniprot (A0A6F7Q1P1)|Interpro (A0A6F7Q1P1)
72	jg16944.t1	268	Protein F58E6.13 isoform a OS=Haemonchus contortus OX=6289 PE=4 SV=1	79.53% [268/337]			Uniprot (A0A6F7Q6G2)|Interpro (A0A6F7Q6G2)
73	jg17462.t1	37	Uncharacterized protein	25.17% [37/147]	GO:0016021 - integral component of membrane		Uniprot (A0A016S5C4)|Interpro (A0A016S5C4)		Interpro (IPR019425)|Pfam (PF10321)	NCBI (597835777)|EMBL (JARK01001634)
74	jg17338.t1	305	Uncharacterized protein OS=Haemonchus contortus OX=6289 PE=4 SV=1	86.16% [305/354]			Uniprot (A0A6F7PQ06)|Interpro (A0A6F7PQ06)
75	jg17474.t1	226	MAS20 protein import receptor	89.33% [226/253]	GO:0005742 - mitochondrial outer membrane translocase complex|GO:0006605 - protein targeting|GO:0016021 - integral component of membrane|GO:0034464 - BBSome|GO:0060271 - cilium assembly		Uniprot (A0A2G9UCR6)|Interpro (A0A2G9UCR6)		Interpro (IPR028233)|Interpro (IPR002056)|Interpro (IPR022422)|Interpro (IPR023392)|Pfam (PF14777)|Pfam (PF02064)	EMBL (KZ347291)
76	jg17608.t1	29	Uncharacterized protein	39.19% [29/74]			Uniprot (A0A2G9V1F1)|Interpro (A0A2G9V1F1)			EMBL (KZ345062)
77	jg17501.t1	82	Integrase OS=Haemonchus contortus OX=6289 PE=4 SV=1	46.86% [82/175]			Uniprot (A0A6F7PV78)|Interpro (A0A6F7PV78)
78	jg18065.t1	30	CBF domain-containing protein	30.93% [30/97]	GO:0042254 - ribosome biogenesis		Uniprot (A0A2A2KIS7)|Interpro (A0A2A2KIS7)		Interpro (IPR005612)|Interpro (IPR027193)|Pfam (PF03914)	EMBL (LIAE01008526)
79	jg18195.t1	144	Transthyretin-like family protein	73.47% [144/196]	GO:0005576 - extracellular region|GO:0009986 - cell surface		Uniprot (A0A2G9UAY0)|Interpro (A0A2G9UAY0)		Interpro (IPR001534)|Interpro (IPR038479)|Pfam (PF01060)	EMBL (KZ348114)
80	jg16815.t1	245	Uncharacterized protein OS=Haemonchus contortus OX=6289 PE=4 SV=1	58.75% [245/417]			Uniprot (A0A6F7Q7R1)|Interpro (A0A6F7Q7R1)
81	jg17393.t1	297	Intermediate filament domain containing protein OS=Haemonchus contortus OX=6289 PE=4 SV=1	45.76% [297/649]			Uniprot (A0A6F7PQB9)|Interpro (A0A6F7PQB9)
82	jg16417.t1	223	Uncharacterized protein	98.24% [223/227]	GO:0016021 - integral component of membrane		Uniprot (A0A2G9V4S5)|Interpro (A0A2G9V4S5)			EMBL (KZ344995)
83	jg18164.t1	168	G-protein alpha subunit	80.77% [168/208]	GO:0003924 - GTPase activity|GO:0007186 - G protein-coupled receptor signaling pathway|GO:0019001 - guanyl nucleotide binding|GO:0031683 - G-protein beta/gamma-subunit complex binding		Uniprot (A0A2G9UZP1)|Interpro (A0A2G9UZP1)		Interpro (IPR001019)|Interpro (IPR011025)|Interpro (IPR027417)|Pfam (PF00503)	EMBL (KZ345113)
84	jg18094.t1	108	Uncharacterized protein	94.74% [108/114]			Uniprot (A0A2G9UVU1)|Interpro (A0A2G9UVU1)			EMBL (KZ345295)
85	jg18172.t1	156	Globin	98.11% [156/159]	GO:0005344 - oxygen carrier activity|GO:0005506 - iron ion binding|GO:0019825 - oxygen binding|GO:0020037 - heme binding		Uniprot (A0A2G9U0R5)|Interpro (A0A2G9U0R5)		Interpro (IPR000971)|Interpro (IPR009050)|Interpro (IPR012292)|Interpro (IPR012085)|Interpro (IPR044399)|Pfam (PF00042)	EMBL (KZ350555)
86	jg16409.t1	51	Uncharacterized protein	19.62% [51/260]			Uniprot (A0A0N4X5E1)|Interpro (A0A0N4X5E1)		Interpro (IPR036055)|Interpro (IPR023415)|Interpro (IPR002172)	EMBL (UZAF01021421)
87	jg16398.t1	140	GTP cyclohydrolase 1	95.24% [140/147]	GO:0003934 - GTP cyclohydrolase I activity|GO:0006729 - tetrahydrobiopterin biosynthetic process|GO:0035998 - 78-dihydroneopterin 3'-triphosphate biosynthetic process|GO:0046654 - tetrahydrofolate biosynthetic process		Uniprot (E5BBK5)|Interpro (E5BBK5)		Interpro (IPR043133)|Interpro (IPR043134)|Interpro (IPR001474)|Interpro (IPR018234)|Interpro (IPR020602)|Pfam (PF01227)	NCBI (312386557)|EMBL (FR726162)
88	jg17361.t1	712	Protein kinase domain-containing protein OS=Haemonchus contortus OX=6289 PE=4 SV=1	76.15% [712/935]			Uniprot (A0A6F7PQ55)|Interpro (A0A6F7PQ55)
89	jg18310.t1	288	Uncharacterized protein OS=Haemonchus contortus OX=6289 PE=4 SV=1	74.04% [288/389]			Uniprot (A0A6F7PLZ1)|Interpro (A0A6F7PLZ1)
90	jg16144.t1	1336	Uncharacterized protein OS=Haemonchus contortus OX=6289 PE=4 SV=1	86.98% [1336/1536]			Uniprot (A0A6F7PNK1)|Interpro (A0A6F7PNK1)
91	jg16424.t1	27	Neuropeptide-like protein 33 family protein	35.06% [27/77]	GO:0007218 - neuropeptide signaling pathway		Uniprot (A0A2G9V6C1)|Interpro (A0A2G9V6C1)			EMBL (KZ344995)
92	jg17562.t1	37	Uncharacterized protein	54.41% [37/68]			Uniprot (A0A2G9TLR7)|Interpro (A0A2G9TLR7)			EMBL (KZ359350)
93	jg17562.t2	34	Uncharacterized protein	50.00% [34/68]			Uniprot (A0A2G9TYA4)|Interpro (A0A2G9TYA4)			EMBL (KZ351403)
94	jg17562.t3	34	Uncharacterized protein	50.00% [34/68]			Uniprot (A0A2G9TYA4)|Interpro (A0A2G9TYA4)			EMBL (KZ351403)
95	jg17574.t1	43	Uncharacterized protein	37.07% [43/116]			Uniprot (A0A0N4WB43)|Interpro (A0A0N4WB43)			EMBL (UZAF01016700)
96	jg16692.t1	286	Uncharacterized protein OS=Haemonchus contortus OX=6289 PE=4 SV=1	86.40% [286/331]			Uniprot (A0A6F7PNC4)|Interpro (A0A6F7PNC4)
97	jg16760.t1	201	Uncharacterized protein	72.56% [201/277]			Uniprot (A0A2G9UDV8)|Interpro (A0A2G9UDV8)			EMBL (KZ347102)
98	jg17796.t1	481	Trehalase OS=Haemonchus contortus OX=6289 PE=3 SV=1	86.98% [481/553]			Uniprot (A0A6F7PWL9)|Interpro (A0A6F7PWL9)
99	jg17401.t1	316	Uncharacterized protein OS=Haemonchus contortus OX=6289 PE=3 SV=1	66.67% [316/474]			Uniprot (A0A6F7PQD1)|Interpro (A0A6F7PQD1)
100	jg16369.t1	43	Uncharacterized protein	29.66% [43/145]			Uniprot (A0A016SZJ9)|Interpro (A0A016SZJ9)			NCBI (597846376)|EMBL (JARK01001491)
101	jg16220.t1	261	Fucosyl transferase	89.69% [261/291]	GO:0006486 - protein glycosylation|GO:0008417 - fucosyltransferase activity|GO:0016021 - integral component of membrane|GO:0032580 - Golgi cisterna membrane		Uniprot (A0A2G9V1F5)|Interpro (A0A2G9V1F5)		Interpro (IPR031481)|Interpro (IPR001503)|Interpro (IPR038577)|Pfam (PF17039)|Pfam (PF00852)	EMBL (KZ345104)
102	jg16964.t1	130	G_PROTEIN_RECEP_F1_2 domain-containing protein	41.14% [130/316]	GO:0016021 - integral component of membrane		Uniprot (A0A368FHH8)|Interpro (A0A368FHH8)		Interpro (IPR019430)|Interpro (IPR017452)|Pfam (PF10328)	EMBL (JOJR01001242)
103	jg16964.t2	130	G_PROTEIN_RECEP_F1_2 domain-containing protein	41.14% [130/316]	GO:0016021 - integral component of membrane		Uniprot (A0A368FHH8)|Interpro (A0A368FHH8)		Interpro (IPR019430)|Interpro (IPR017452)|Pfam (PF10328)	EMBL (JOJR01001242)
104	jg16964.t3	110	G_PROTEIN_RECEP_F1_2 domain-containing protein	32.35% [110/340]	GO:0016021 - integral component of membrane		Uniprot (A0A368FHH8)|Interpro (A0A368FHH8)		Interpro (IPR019430)|Interpro (IPR017452)|Pfam (PF10328)	EMBL (JOJR01001242)
105	jg16972.t1	79	TPR_REGION domain-containing protein	82.29% [79/96]			Uniprot (A0A2G9UQX6)|Interpro (A0A2G9UQX6)		Interpro (IPR013026)|Interpro (IPR011990)|Interpro (IPR019734)	EMBL (KZ345824)
106	jg17253.t1	317	BRO1 domain-containing protein OS=Haemonchus contortus OX=6289 PE=3 SV=1	83.64% [317/379]			Uniprot (A0A6F7PQY3)|Interpro (A0A6F7PQY3)
107	jg17253.t2	295	BRO1 domain-containing protein OS=Haemonchus contortus OX=6289 PE=3 SV=1	84.29% [295/350]			Uniprot (A0A6F7PQY3)|Interpro (A0A6F7PQY3)
108	jg18349.t1	1231	Uncharacterized protein OS=Haemonchus contortus OX=6289 PE=3 SV=1	85.55% [1231/1439]			Uniprot (A0A6F7Q9J9)|Interpro (A0A6F7Q9J9)
109	jg17122.t1	427	DnaJ domain protein	96.83% [427/441]	GO:0005524 - ATP binding|GO:0006457 - protein folding|GO:0009408 - response to heat|GO:0016021 - integral component of membrane|GO:0030544 - Hsp70 protein binding|GO:0046872 - metal ion binding|GO:0051082 - unfolded protein binding		Uniprot (A0A2G9UIR0)|Interpro (A0A2G9UIR0)		Interpro (IPR012724)|Interpro (IPR002939)|Interpro (IPR001623)|Interpro (IPR018253)|Interpro (IPR044713)|Interpro (IPR008971)|Interpro (IPR001305)|Interpro (IPR036410)|Interpro (IPR036869)|Interpro (IPR013099)|Pfam (PF00226)|Pfam (PF01556)|Pfam (PF00684)|Pfam (PF07885)	EMBL (KZ346377)
110	jg17935.t1	898	Bms1-type G domain-containing protein OS=Haemonchus contortus OX=6289 PE=4 SV=1	85.61% [898/1049]			Uniprot (A0A6F7PMB0)|Interpro (A0A6F7PMB0)
111	jg17034.t1	687	Protein MAK10 homolog OS=Haemonchus contortus OX=6289 PE=3 SV=1	90.99% [687/755]			Uniprot (A0A6F7Q0D2)|Interpro (A0A6F7Q0D2)
112	jg17487.t1	26	Uncharacterized protein	27.08% [26/96]			Uniprot (A0A0B1SUH8)|Interpro (A0A0B1SUH8)		Interpro (IPR040282)	NCBI (732864001)|EMBL (KN559191)
113	jg17442.t1	371	Uncharacterized protein	64.41% [371/576]			Uniprot (A0A2G9UK72)|Interpro (A0A2G9UK72)			EMBL (KZ346240)
114	jg16195.t1	139	Uncharacterized protein	44.13% [139/315]			Uniprot (A0A2G9V5E4)|Interpro (A0A2G9V5E4)			EMBL (KZ344989)
115	jg17625.t1	427	Uncharacterized protein OS=Haemonchus contortus OX=6289 PE=4 SV=1	74.65% [427/572]			Uniprot (A0A6F7Q5U4)|Interpro (A0A6F7Q5U4)
116	jg18045.t1	185	RRM domain-containing protein	69.81% [185/265]	GO:0003730 - mRNA 3'-UTR binding|GO:0045182 - translation regulator activity		Uniprot (A0A2G9V151)|Interpro (A0A2G9V151)		Interpro (IPR032296)|Interpro (IPR038446)|Interpro (IPR034819)|Interpro (IPR012677)|Interpro (IPR035979)|Interpro (IPR000504)|Pfam (PF16366)	EMBL (KZ345069)
117	jg16258.t1	43	Uncharacterized protein OS=Haemonchus contortus OX=6289 PE=4 SV=1	16.29% [43/264]			Uniprot (A0A6F7Q180)|Interpro (A0A6F7Q180)
118	jg17852.t1	328	RPOLD domain-containing protein OS=Haemonchus contortus OX=6289 PE=4 SV=1	86.77% [328/378]			Uniprot (A0A6F7Q527)|Interpro (A0A6F7Q527)
119	jg18333.t1	340	Nudix hydrolase domain-containing protein	75.39% [340/451]	GO:0016818 - hydrolase activity acting on acid anhydrides in phosphorus-containing anhydrides|GO:0046872 - metal ion binding		Uniprot (A0A0N4WES3)|Interpro (A0A0N4WES3)		Interpro (IPR004385)|Interpro (IPR015797)|Interpro (IPR000086)	EMBL (UZAF01017001)
120	jg17751.t1	23	Uncharacterized protein	17.16% [23/134]			Uniprot (A0A183GCP8)|Interpro (A0A183GCP8)			EMBL (UZAH01031757)
121	jg18373.t1	90	Uncharacterized protein OS=Haemonchus contortus OX=6289 PE=4 SV=1	78.95% [90/114]			Uniprot (A0A6F7PHX3)|Interpro (A0A6F7PHX3)
122	jg16855.t1	169	Uncharacterized protein	98.26% [169/172]			Uniprot (A0A2G9ULR7)|Interpro (A0A2G9ULR7)		Interpro (IPR036691)	EMBL (KZ346269)
123	jg17726.t1			0.00% [0/139]
124	jg16622.t1	50	Uncharacterized protein OS=Haemonchus contortus OX=6289 PE=4 SV=1	71.43% [50/70]			Uniprot (A0A6F7PAU9)|Interpro (A0A6F7PAU9)
125	jg16290.t1	119	BPI2 domain-containing protein	92.97% [119/128]	GO:0008289 - lipid binding		Uniprot (A0A3P7Z1V1)|Interpro (A0A3P7Z1V1)		Interpro (IPR017943)|Interpro (IPR032942)|Interpro (IPR001124)|Pfam (PF02886)	EMBL (UZAF01020603)
126	jg17266.t1	95	Uncharacterized protein OS=Haemonchus contortus OX=6289 PE=4 SV=1	57.58% [95/165]			Uniprot (A0A6F7PLE1)|Interpro (A0A6F7PLE1)
127	jg18218.t1	100	Uncharacterized protein	98.04% [100/102]			Uniprot (A0A2G9UUQ5)|Interpro (A0A2G9UUQ5)			EMBL (KZ345353)
128	jg16445.t1	126	Uncharacterized protein	48.65% [126/259]	GO:0005509 - calcium ion binding		Uniprot (A0A0N4WP51)|Interpro (A0A0N4WP51)		Interpro (IPR011992)|Interpro (IPR018247)|Interpro (IPR002048)|Pfam (PF13202)|Pfam (PF13499)	EMBL (UZAF01018085)
129	jg17192.t1	458	Unspecific monooxygenase	95.02% [458/482]	GO:0004497 - monooxygenase activity|GO:0005506 - iron ion binding|GO:0016021 - integral component of membrane|GO:0016705 - oxidoreductase activity acting on paired donors with incorporation or reduction of molecular oxygen|GO:0020037 - heme binding		Uniprot (A0A2G9UQ23)|Interpro (A0A2G9UQ23)		Interpro (IPR001128)|Interpro (IPR017972)|Interpro (IPR002401)|Interpro (IPR036396)|Pfam (PF00067)	EMBL (KZ345699)
130	jg17074.t1	128	Glycerophosphodiester phosphodiesterase family protein	57.66% [128/222]	GO:0006629 - lipid metabolic process|GO:0008081 - phosphoric diester hydrolase activity		Uniprot (A0A2G9UPQ6)|Interpro (A0A2G9UPQ6)		Interpro (IPR030395)|Interpro (IPR017946)|Pfam (PF03009)	EMBL (KZ345742)
131	jg17062.t1	169	Uncharacterized protein OS=Haemonchus contortus OX=6289 PE=4 SV=1	96.02% [169/176]			Uniprot (A0A6F7PTK2)|Interpro (A0A6F7PTK2)
132	jg17975.t1			0.00% [0/87]
133	jg16125.t1	431	Ribosomal protein S5 domain protein	98.18% [431/439]	GO:0003723 - RNA binding|GO:0003735 - structural constituent of ribosome|GO:0005840 - ribosome|GO:0006412 - translation|GO:1990904 - ribonucleoprotein complex		Uniprot (A0A2G9V3D5)|Interpro (A0A2G9V3D5)		Interpro (IPR000851)|Interpro (IPR005324)|Interpro (IPR020568)|Interpro (IPR014721)|Interpro (IPR013810)|Interpro (IPR018192)|Pfam (PF00333)|Pfam (PF03719)	EMBL (KZ345049)
134	jg16932.t1	187	Core-2/I-Branching enzyme	70.30% [187/266]	GO:0000139 - Golgi membrane|GO:0016757 - glycosyltransferase activity		Uniprot (A0A2G9TWS2)|Interpro (A0A2G9TWS2)		Interpro (IPR003406)|Pfam (PF02485)	EMBL (KZ352212)
135	jg18108.t1	450	G-patch domain-containing protein OS=Haemonchus contortus OX=6289 PE=4 SV=1	80.07% [450/562]			Uniprot (A0A6F7PM71)|Interpro (A0A6F7PM71)
136	jg16565.t1	168	Low-density lipoprotein receptor domain class A	64.62% [168/260]			Uniprot (A0A2G9UKM6)|Interpro (A0A2G9UKM6)		Interpro (IPR036055)|Interpro (IPR023415)|Interpro (IPR002172)|Pfam (PF00057)	EMBL (KZ346184)
137	jg17695.t1	81	Uncharacterized protein OS=Haemonchus contortus OX=6289 PE=4 SV=1	48.50% [81/167]			Uniprot (A0A6F7PJI7)|Interpro (A0A6F7PJI7)
138	jg17534.t1	146	SCP-like protein	61.86% [146/236]			Uniprot (A0A2G9V5Z4)|Interpro (A0A2G9V5Z4)		Interpro (IPR014044)|Interpro (IPR035940)|Interpro (IPR001283)|Pfam (PF00188)	EMBL (KZ345000)
139	jg17644.t1	32	Uncharacterized protein	11.99% [32/267]			Uniprot (A0A2G9UYY5)|Interpro (A0A2G9UYY5)			EMBL (KZ345140)
140	jg18024.t1	483	Uncharacterized protein OS=Haemonchus contortus OX=6289 PE=4 SV=1	54.58% [483/885]			Uniprot (A0A6F7PM03)|Interpro (A0A6F7PM03)
141	jg16328.t1	193	Uncharacterized protein OS=Haemonchus contortus OX=6289 PE=3 SV=1	72.28% [193/267]			Uniprot (A0A6F7Q931)|Interpro (A0A6F7Q931)
142	jg18305.t1	404	Beta-N-acetylhexosaminidase OS=Haemonchus contortus OX=6289 PE=3 SV=1	72.79% [404/555]			Uniprot (A0A6F7PUJ5)|Interpro (A0A6F7PUJ5)
143	jg16557.t1	458	Mannosyltransferase OS=Haemonchus contortus OX=6289 PE=3 SV=1	75.95% [458/603]			Uniprot (A0A6F7PRY7)|Interpro (A0A6F7PRY7)
144	jg16494.t1	258	Uncharacterized protein OS=Haemonchus contortus OX=6289 PE=4 SV=1	56.09% [258/460]			Uniprot (A0A6F7Q8Q5)|Interpro (A0A6F7Q8Q5)
145	jg18283.t1	136	Lectin C-type domain protein	96.45% [136/141]			Uniprot (A0A2G9UXU1)|Interpro (A0A2G9UXU1)		Interpro (IPR001304)|Interpro (IPR016186)|Interpro (IPR016187)|Pfam (PF00059)	EMBL (KZ345197)
146	jg18009.t1	305	Serine/threonine-protein phosphatase	94.72% [305/322]	GO:0106306 - protein serine phosphatase activity|GO:0106307 - protein threonine phosphatase activity		Uniprot (A7DXF7)|Interpro (A7DXF7)		Interpro (IPR004843)|Interpro (IPR029052)|Interpro (IPR006186)|Interpro (IPR031675)|Pfam (PF00149)|Pfam (PF16891)	NCBI (154799601)|EMBL (AM691048)
147	jg18132.t1	118	PlsC domain-containing protein OS=Haemonchus contortus OX=6289 PE=3 SV=1	86.76% [118/136]			Uniprot (A0A6F7Q4A9)|Interpro (A0A6F7Q4A9)
148	jg16908.t1	115	ZnMc domain-containing protein OS=Haemonchus contortus OX=6289 PE=3 SV=1	63.89% [115/180]			Uniprot (A0A6F7Q0X7)|Interpro (A0A6F7Q0X7)
149	jg17323.t1	389	Uncharacterized protein OS=Haemonchus contortus OX=6289 PE=4 SV=1	77.18% [389/504]			Uniprot (A0A6F7Q6F8)|Interpro (A0A6F7Q6F8)
150	jg16759.t1	385	Peptidase family M1	53.85% [385/715]	GO:0008237 - metallopeptidase activity|GO:0008270 - zinc ion binding|GO:0016021 - integral component of membrane		Uniprot (A0A2G9UZV3)|Interpro (A0A2G9UZV3)		Interpro (IPR042097)|Interpro (IPR034016)|Interpro (IPR001930)|Interpro (IPR014782)|Pfam (PF01433)	EMBL (KZ345108)
151	jg16759.t2	385	Peptidase family M1	53.62% [385/718]	GO:0008237 - metallopeptidase activity|GO:0008270 - zinc ion binding|GO:0016021 - integral component of membrane		Uniprot (A0A2G9UZV3)|Interpro (A0A2G9UZV3)		Interpro (IPR042097)|Interpro (IPR034016)|Interpro (IPR001930)|Interpro (IPR014782)|Pfam (PF01433)	EMBL (KZ345108)
152	jg16350.t1	391	UBA domain-containing protein	69.82% [391/560]			Uniprot (A0A2G9V4K1)|Interpro (A0A2G9V4K1)		Interpro (IPR015940)|Interpro (IPR009060)	EMBL (KZ344998)
153	jg16350.t2	391	UBA domain-containing protein	70.32% [391/556]			Uniprot (A0A2G9V4K1)|Interpro (A0A2G9V4K1)		Interpro (IPR015940)|Interpro (IPR009060)	EMBL (KZ344998)
154	jg16350.t3	387	UBA domain-containing protein	69.98% [387/553]			Uniprot (A0A2G9V4K1)|Interpro (A0A2G9V4K1)		Interpro (IPR015940)|Interpro (IPR009060)	EMBL (KZ344998)
155	jg17903.t1	26	Uncharacterized protein	28.26% [26/92]			Uniprot (A0A2G9UV18)|Interpro (A0A2G9UV18)			EMBL (KZ345350)
156	jg18017.t1	200	Uncharacterized protein	77.22% [200/259]	GO:0016021 - integral component of membrane		Uniprot (A0A2G9U7P2)|Interpro (A0A2G9U7P2)			EMBL (KZ348407)
157	jg16867.t1	421	U6 small nuclear RNA adenine-43-N6-methyltransferase OS=Haemonchus contortus OX=6289 PE=3 SV=1	89.57% [421/470]			Uniprot (A0A6F7Q7K9)|Interpro (A0A6F7Q7K9)
158	jg17385.t1	117	Uncharacterized protein	68.02% [117/172]			Uniprot (A0A2G9UZ31)|Interpro (A0A2G9UZ31)			EMBL (KZ345140)
159	jg17113.t1	133	Leishmanolysin-like peptidase	51.75% [133/257]	GO:0004222 - metalloendopeptidase activity|GO:0007155 - cell adhesion|GO:0016020 - membrane|GO:0046872 - metal ion binding		Uniprot (A0A016SC01)|Interpro (A0A016SC01)		Interpro (IPR043502)|Interpro (IPR001577)|Interpro (IPR000477)|Pfam (PF01457)|Pfam (PF00078)	NCBI (597838544)|EMBL (JARK01001588)
160	jg17089.t1	136	SCP-like protein	31.26% [136/435]			Uniprot (A0A2G9UT79)|Interpro (A0A2G9UT79)		Interpro (IPR014044)|Interpro (IPR035940)|Pfam (PF00188)	EMBL (KZ345474)
161	jg17451.t1	33	Uncharacterized protein OS=Haemonchus contortus OX=6289 PE=4 SV=1	20.37% [33/162]			Uniprot (A0A6F7PY71)|Interpro (A0A6F7PY71)
162	jg17203.t1	152	Phlebovirus_G2 domain-containing protein	39.48% [152/385]	GO:0016021 - integral component of membrane		Uniprot (A0A0N4Y1E1)|Interpro (A0A0N4Y1E1)		Interpro (IPR043603)|Pfam (PF19019)	EMBL (UYSL01020141)
163	jg16810.t1	386	Eukaryotic aspartyl protease	98.22% [386/393]	GO:0004190 - aspartic-type endopeptidase activity		Uniprot (A0A2G9UCT3)|Interpro (A0A2G9UCT3)		Interpro (IPR001461)|Interpro (IPR001969)|Interpro (IPR034164)|Interpro (IPR033121)|Interpro (IPR021109)|Pfam (PF00026)	EMBL (KZ347282)
164	jg16118.t1	370	Uncharacterized protein OS=Haemonchus contortus OX=6289 PE=3 SV=1	93.20% [370/397]			Uniprot (A0A6F7PTM7)|Interpro (A0A6F7PTM7)
165	jg18190.t1	409	SCP-like protein	92.33% [409/443]	GO:0005576 - extracellular region		Uniprot (A0A2G9UDR5)|Interpro (A0A2G9UDR5)		Interpro (IPR018244)|Interpro (IPR014044)|Interpro (IPR035940)|Interpro (IPR001283)|Interpro (IPR002413)|Pfam (PF00188)	EMBL (KZ347143)
166	jg18060.t1	171	SCP-like protein	53.44% [171/320]			Uniprot (A0A2G9V5Z4)|Interpro (A0A2G9V5Z4)		Interpro (IPR014044)|Interpro (IPR035940)|Interpro (IPR001283)|Pfam (PF00188)	EMBL (KZ345000)
167	jg17011.t1	182	Anaphase-promoting complex subunit 1	90.55% [182/201]	GO:0005680 - anaphase-promoting complex|GO:0007049 - cell cycle|GO:0051301 - cell division		Uniprot (A0A2G9TRC9)|Interpro (A0A2G9TRC9)		Interpro (IPR024990)	EMBL (KZ355209)
168	jg17841.t1	105	SCP domain-containing protein OS=Haemonchus contortus OX=6289 PE=4 SV=1	31.82% [105/330]			Uniprot (A0A6F7Q172)|Interpro (A0A6F7Q172)
169	jg17146.t1	107	Uncharacterized protein OS=Haemonchus contortus OX=6289 PE=3 SV=1	61.14% [107/175]			Uniprot (A0A6F7Q793)|Interpro (A0A6F7Q793)
170	jg18225.t1			0.00% [0/107]
171	jg17426.t1	97	Uncharacterized protein OS=Haemonchus contortus OX=6289 PE=4 SV=1	48.99% [97/198]			Uniprot (A0A6F7Q2Y8)|Interpro (A0A6F7Q2Y8)
172	jg16208.t1	25	Uncharacterized protein	22.32% [25/112]			Uniprot (A0A0L8I4V5)|Interpro (A0A0L8I4V5)			NCBI (918333183)|EMBL (KQ416641)
173	jg16745.t1	44	Putative L3 ES protein	30.56% [44/144]			Uniprot (Q687E2)|Interpro (Q687E2)			NCBI (51587410)
174	jg17802.t1	130	Transthyretin-like protein 1	93.53% [130/139]	GO:0005576 - extracellular region|GO:0009986 - cell surface		Uniprot (E0YDN2)|Interpro (E0YDN2)		Interpro (IPR001534)|Interpro (IPR038479)|Pfam (PF01060)	NCBI (306530897)|EMBL (HM003622)
175	jg16670.t1	129	Uncharacterized protein	95.56% [129/135]	GO:0042765 - GPI-anchor transamidase complex		Uniprot (A0A2G9U746)|Interpro (A0A2G9U746)		Interpro (IPR007246)|Pfam (PF04114)	EMBL (KZ348518)
176	jg16576.t1	801	FERM domain-containing protein	73.55% [801/1089]	GO:0005856 - cytoskeleton		Uniprot (A0A016TYL5)|Interpro (A0A016TYL5)		Interpro (IPR019749)|Interpro (IPR014352)|Interpro (IPR035963)|Interpro (IPR019748)|Interpro (IPR000299)|Interpro (IPR018979)|Interpro (IPR018980)|Interpro (IPR041781)|Interpro (IPR011993)|Interpro (IPR029071)|Pfam (PF09380)|Pfam (PF00373)|Pfam (PF09379)	NCBI (597858708)|EMBL (JARK01001403)
177	jg16794.t1	53	Uncharacterized protein	43.09% [53/123]			Uniprot (A0A0N4YG94)|Interpro (A0A0N4YG94)			EMBL (UYSL01021901)
178	jg16849.t1	69	Uncharacterized protein	87.34% [69/79]			Uniprot (A0A2G9UUB3)|Interpro (A0A2G9UUB3)			EMBL (KZ345381)
179	jg16990.t1	160	Uncharacterized protein	48.05% [160/333]	GO:0005861 - troponin complex|GO:0006937 - regulation of muscle contraction		Uniprot (A0A2G9UG23)|Interpro (A0A2G9UG23)		Interpro (IPR027707)|Interpro (IPR001978)|Interpro (IPR038077)|Pfam (PF00992)	EMBL (KZ346751)
180	jg17966.t1	256	7 transmembrane receptor	81.27% [256/315]	GO:0004930 - G protein-coupled receptor activity|GO:0016021 - integral component of membrane		Uniprot (A0A2G9UKF9)|Interpro (A0A2G9UKF9)		Interpro (IPR000276)|Interpro (IPR017452)|Pfam (PF00001)	EMBL (KZ346176)
181	jg17130.t1	320	Putative glutamate-gated chloride channel	97.86% [320/327]	GO:0004888 - transmembrane signaling receptor activity|GO:0005230 - extracellular ligand-gated ion channel activity|GO:0005886 - plasma membrane|GO:0016021 - integral component of membrane		Uniprot (A0A2G9V1P7)|Interpro (A0A2G9V1P7)		Interpro (IPR006028)|Interpro (IPR015680)|Interpro (IPR007110)|Interpro (IPR006202)|Interpro (IPR036734)|Interpro (IPR006201)|Interpro (IPR036719)|Interpro (IPR006029)|Interpro (IPR018000)|Pfam (PF02931)|Pfam (PF02932)	EMBL (KZ345116)
182	jg17838.t1	356	MFS domain-containing protein OS=Haemonchus contortus OX=6289 PE=4 SV=1	85.37% [356/417]			Uniprot (A0A6F7Q543)|Interpro (A0A6F7Q543)
183	jg16183.t1	166	Uncharacterized protein OS=Haemonchus contortus OX=6289 PE=4 SV=1	67.76% [166/245]			Uniprot (A0A6F7PTC3)|Interpro (A0A6F7PTC3)
184	jg16315.t1	570	Uncharacterized protein OS=Haemonchus contortus OX=6289 PE=4 SV=1	67.22% [570/848]			Uniprot (A0A6F7PUP0)|Interpro (A0A6F7PUP0)
185	jg16232.t1	178	Uncharacterized protein OS=Haemonchus contortus OX=6289 PE=3 SV=1	75.11% [178/237]			Uniprot (A0A6F7Q263)|Interpro (A0A6F7Q263)
186	jg17275.t1	450	Uncharacterized protein OS=Haemonchus contortus OX=6289 PE=3 SV=1	77.99% [450/577]			Uniprot (A0A6F7Q3A9)|Interpro (A0A6F7Q3A9)
187	jg17880.t1	185	Uncharacterized protein OS=Haemonchus contortus OX=6289 PE=4 SV=1	58.73% [185/315]			Uniprot (A0A6F7PMT9)|Interpro (A0A6F7PMT9)
188	jg16833.t1	120	Uncharacterized protein	50.63% [120/237]	GO:0016021 - integral component of membrane		Uniprot (A0A0D6LDR5)|Interpro (A0A0D6LDR5)			NCBI (510854271)|EMBL (KE125211)
189	jg17188.t1	557	ABC transporter ATP-binding protein	92.22% [557/604]	GO:0005524 - ATP binding|GO:0016021 - integral component of membrane|GO:0042626 - ATPase-coupled transmembrane transporter activity		Uniprot (A0A2G9UMG9)|Interpro (A0A2G9UMG9)		Interpro (IPR011527)|Interpro (IPR036640)|Interpro (IPR003439)|Interpro (IPR017871)|Interpro (IPR027417)|Pfam (PF00664)|Pfam (PF00005)	EMBL (KZ346109)
190	jg16459.t1	35	Uncharacterized protein	11.22% [35/312]			Uniprot (W2SNF8)|Interpro (W2SNF8)	KEGG (nai:NECAME_04928)|KEGG GM (nai:NECAME_04928)		NCBI (915237406)|EMBL (KI668967)
191	jg16873.t1	181	Anaphase-promoting complex subunit 10	97.84% [181/185]	GO:0005680 - anaphase-promoting complex|GO:0007049 - cell cycle|GO:0031145 - anaphase-promoting complex-dependent catabolic process|GO:0051301 - cell division		Uniprot (A0A2G9UBK7)|Interpro (A0A2G9UBK7)		Interpro (IPR016901)|Interpro (IPR004939)|Interpro (IPR008979)|Pfam (PF03256)	EMBL (KZ347497)
192	jg16507.t1	69	Uncharacterized protein	57.02% [69/121]	GO:0004867 - serine-type endopeptidase inhibitor activity		Uniprot (A0A0N4X8D6)|Interpro (A0A0N4X8D6)		Interpro (IPR003645)|Interpro (IPR036084)|Interpro (IPR002919)|Pfam (PF01826)	EMBL (UZAF01022407)
193	jg18059.t1	209	SCP-like protein	68.98% [209/303]			Uniprot (A0A2G9V5Z4)|Interpro (A0A2G9V5Z4)		Interpro (IPR014044)|Interpro (IPR035940)|Interpro (IPR001283)|Pfam (PF00188)	EMBL (KZ345000)
194	jg16958.t1	227	Uncharacterized protein OS=Haemonchus contortus OX=6289 PE=4 SV=1	58.51% [227/388]			Uniprot (A0A6F7Q989)|Interpro (A0A6F7Q989)
195	jg16958.t2	227	Uncharacterized protein OS=Haemonchus contortus OX=6289 PE=4 SV=1	44.51% [227/510]			Uniprot (A0A6F7Q989)|Interpro (A0A6F7Q989)
196	jg16688.t1	267	Glyco_hydro_19_cat domain-containing protein OS=Haemonchus contortus OX=6289 PE=4 SV=1	68.81% [267/388]			Uniprot (A0A6F7Q837)|Interpro (A0A6F7Q837)
197	jg16581.t1	1084	Sodium/potassium-transporting ATPase subunit alpha-1	98.28% [1084/1103]	GO:0005524 - ATP binding|GO:0008556 - P-type potassium transmembrane transporter activity|GO:0016021 - integral component of membrane		Uniprot (A0A2G9UI60)|Interpro (A0A2G9UI60)		Interpro (IPR006068)|Interpro (IPR004014)|Interpro (IPR023299)|Interpro (IPR018303)|Interpro (IPR023298)|Interpro (IPR008250)|Interpro (IPR036412)|Interpro (IPR023214)|Interpro (IPR005775)|Interpro (IPR001757)|Interpro (IPR044492)|Pfam (PF00689)|Pfam (PF00690)	EMBL (KZ346460)
198	jg16717.t1	67	Uncharacterized protein	45.27% [67/148]			Uniprot (A0A2G9V5Z5)|Interpro (A0A2G9V5Z5)			EMBL (KZ344985)
199	jg18355.t1	592	Non-lysosomal glucosylceramidase OS=Haemonchus contortus OX=6289 PE=3 SV=1	74.28% [592/797]			Uniprot (A0A6F7Q3W9)|Interpro (A0A6F7Q3W9)
200	jg17312.t1	481	Dihydrolipoamide acetyltransferase component of pyruvate dehydrogenase complex	89.74% [481/536]	GO:0016746 - acyltransferase activity		Uniprot (A0A2G9UVM1)|Interpro (A0A2G9UVM1)		Interpro (IPR003016)|Interpro (IPR001078)|Interpro (IPR000089)|Interpro (IPR023213)|Interpro (IPR011053)|Pfam (PF00198)|Pfam (PF00364)	EMBL (KZ345314)
201	jg16724.t1	150	Uncharacterized protein OS=Haemonchus contortus OX=6289 PE=4 SV=1	44.12% [150/340]			Uniprot (A0A6F7PSV7)|Interpro (A0A6F7PSV7)
202	jg17235.t1			0.00% [0/89]
203	jg16519.t1	338	Phosphoglycolate/pyridoxal phosphate phosphatase family protein	98.26% [338/344]	GO:0016791 - phosphatase activity		Uniprot (A0A2G9V5Y3)|Interpro (A0A2G9V5Y3)		Interpro (IPR036412)|Interpro (IPR006357)|Interpro (IPR023214)|Interpro (IPR006349)|Pfam (PF13344)	EMBL (KZ345010)
204	jg16264.t1	113	Aspartyl protease OS=Haemonchus contortus OX=6289 PE=3 SV=1	57.07% [113/198]			Uniprot (A0A6F7PSM7)|Interpro (A0A6F7PSM7)
205	jg16272.t1	27	Uncharacterized protein	23.28% [27/116]			Uniprot (A0A2G9V4I2)|Interpro (A0A2G9V4I2)		Interpro (IPR011001)	EMBL (KZ344998)
206	jg17953.t1	118	Uncharacterized protein	98.33% [118/120]			Uniprot (A0A2G9UEU7)|Interpro (A0A2G9UEU7)			EMBL (KZ346951)
207	jg17878.t1	39	Uncharacterized protein	38.61% [39/101]			Uniprot (A0A016TLT3)|Interpro (A0A016TLT3)			NCBI (597854239)|EMBL (JARK01001428)
208	jg16920.t1	46	Uncharacterized protein	51.69% [46/89]			Uniprot (A0A0N4WBV6)|Interpro (A0A0N4WBV6)			EMBL (UZAF01016753)
209	jg18244.t1	198	Transmembrane protein 186 OS=Haemonchus contortus OX=6289 PE=3 SV=1	77.34% [198/256]			Uniprot (A0A6F7PJS6)|Interpro (A0A6F7PJS6)
210	jg17170.t1	37	WD_REPEATS_REGION domain-containing protein OS=Haemonchus contortus OX=6289 PE=4 SV=1	48.68% [37/76]			Uniprot (A0A6F7Q3P3)|Interpro (A0A6F7Q3P3)
211	jg16300.t1	101	Serine proteinase inhibitor	98.06% [101/103]	GO:0004867 - serine-type endopeptidase inhibitor activity|GO:0005615 - extracellular space		Uniprot (A0A2G9UMU0)|Interpro (A0A2G9UMU0)		Interpro (IPR023795)|Interpro (IPR023796)|Interpro (IPR000215)|Interpro (IPR036186)|Interpro (IPR042178)|Interpro (IPR042185)|Pfam (PF00079)	EMBL (KZ345928)
212	jg17683.t1	160	Uncharacterized protein	59.70% [160/268]	GO:0016021 - integral component of membrane		Uniprot (A0A016RZN1)|Interpro (A0A016RZN1)			NCBI (597834163)|EMBL (JARK01001664)
213	jg16536.t1	237	Uncharacterized protein	90.80% [237/261]	GO:0019825 - oxygen binding|GO:0020037 - heme binding		Uniprot (A0A2G9TQ68)|Interpro (A0A2G9TQ68)		Interpro (IPR009050)|Interpro (IPR012292)|Interpro (IPR044399)	EMBL (KZ356080)
214	jg16630.t1	197	60S ribosomal protein L13a	95.17% [197/207]	GO:0003735 - structural constituent of ribosome|GO:0006412 - translation|GO:0015934 - large ribosomal subunit		Uniprot (A0A0N4XJJ9)|Interpro (A0A0N4XJJ9)		Interpro (IPR005822)|Interpro (IPR023563)|Interpro (IPR005755)|Interpro (IPR036899)|Pfam (PF00572)	EMBL (UYSL01003343)
215	jg16709.t1	156	Uncharacterized protein OS=Haemonchus contortus OX=6289 PE=4 SV=1	25.70% [156/607]			Uniprot (A0A6F7PN96)|Interpro (A0A6F7PN96)
216	jg17742.t1	362	Uncharacterized protein OS=Haemonchus contortus OX=6289 PE=4 SV=1	86.40% [362/419]			Uniprot (A0A6F7Q1K8)|Interpro (A0A6F7Q1K8)
217	jg16805.t1	319	Oxidoreductase short chain dehydrogenase/reductase family protein	93.27% [319/342]	GO:0016491 - oxidoreductase activity		Uniprot (A0A2G9USF8)|Interpro (A0A2G9USF8)		Interpro (IPR036291)|Interpro (IPR020904)|Interpro (IPR002347)|Pfam (PF00106)	EMBL (KZ345628)
218	jg16540.t1	842	LisH domain-containing protein OS=Haemonchus contortus OX=6289 PE=4 SV=1	75.72% [842/1112]			Uniprot (A0A6F7PS11)|Interpro (A0A6F7PS11)
219	jg16646.t1	212	Metalloendopeptidase	96.36% [212/220]	GO:0004222 - metalloendopeptidase activity|GO:0008270 - zinc ion binding		Uniprot (A0A2G9UIU4)|Interpro (A0A2G9UIU4)		Interpro (IPR024079)|Interpro (IPR001506)|Interpro (IPR006026)|Pfam (PF01400)	EMBL (KZ346367)
220	jg18120.t1	87	RRM domain-containing protein	97.75% [87/89]	GO:0003723 - RNA binding		Uniprot (A0A2G9V590)|Interpro (A0A2G9V590)		Interpro (IPR012677)|Interpro (IPR035979)|Interpro (IPR000504)|Pfam (PF00076)	EMBL (KZ344990)
221	jg17787.t1	48	Uncharacterized protein	46.15% [48/104]			Uniprot (A0A3B6DK52)|Interpro (A0A3B6DK52)
222	jg17511.t1	279	Transmembrane amino acid transporter protein	77.93% [279/358]	GO:0016021 - integral component of membrane		Uniprot (A0A2G9TYZ6)|Interpro (A0A2G9TYZ6)		Interpro (IPR013057)|Pfam (PF01490)	EMBL (KZ351106)
223	jg17618.t1	629	Uncharacterized protein	91.42% [629/688]			Uniprot (A0A2G9V1Q3)|Interpro (A0A2G9V1Q3)			EMBL (KZ345062)
224	jg17701.t1	48	Uncharacterized protein OS=Haemonchus contortus OX=6289 PE=4 SV=1	30.77% [48/156]			Uniprot (A0A6F7NTM0)|Interpro (A0A6F7NTM0)
225	jg16460.t1	281	Uncharacterized protein OS=Haemonchus contortus OX=6289 PE=4 SV=1	85.15% [281/330]			Uniprot (A0A6F7Q142)|Interpro (A0A6F7Q142)
226	jg17496.t1	285	Serine/threonine-protein phosphatase OS=Haemonchus contortus OX=6289 PE=3 SV=1	83.58% [285/341]			Uniprot (A0A6F7PPW4)|Interpro (A0A6F7PPW4)
227	jg18295.t1	293	Zinc finger protein-like 1 homolog OS=Haemonchus contortus OX=6289 PE=3 SV=1	88.25% [293/332]			Uniprot (A0A6F7PI35)|Interpro (A0A6F7PI35)
228	jg16613.t1	266	Acyltransferase	60.87% [266/437]	GO:0016021 - integral component of membrane|GO:0016746 - acyltransferase activity		Uniprot (A0A0D8Y689)|Interpro (A0A0D8Y689)		Interpro (IPR032098)|Interpro (IPR002123)|Pfam (PF16076)|Pfam (PF01553)	NCBI (768196670)|EMBL (KN716166)
229	jg18158.t1	176	Fe2OG dioxygenase domain-containing protein OS=Haemonchus contortus OX=6289 PE=4 SV=1	61.11% [176/288]			Uniprot (A0A6F7PUN6)|Interpro (A0A6F7PUN6)
230	jg18367.t1	479	Pleckstrin G-protein and G-protein and Regulator of G protein signalling domain containing protein	92.29% [479/519]	GO:0007186 - G protein-coupled receptor signaling pathway|GO:0008277 - regulation of G protein-coupled receptor signaling pathway|GO:0009968 - negative regulation of signal transduction|GO:0035556 - intracellular signal transduction		Uniprot (W6NFX7)|Interpro (W6NFX7)		Interpro (IPR000591)|Interpro (IPR034483)|Interpro (IPR015898)|Interpro (IPR036284)|Interpro (IPR016137)|Interpro (IPR040759)|Interpro (IPR036305)|Interpro (IPR024066)|Interpro (IPR036388)|Interpro (IPR036390)|Pfam (PF00610)|Pfam (PF00631)|Pfam (PF00615)|Pfam (PF18148)	EMBL (CAVP010059213)
231	jg18367.t2	468	Pleckstrin G-protein and G-protein and Regulator of G protein signalling domain containing protein OS=Haemonchus contortus OX=6289 PE=4 SV=1	92.67% [468/505]			Uniprot (A0A6F7Q3Y6)|Interpro (A0A6F7Q3Y6)
232	jg16382.t1	56	Uncharacterized protein	51.85% [56/108]			Uniprot (W6NNX1)|Interpro (W6NNX1)
233	jg16347.t1	100	Uncharacterized protein	98.04% [100/102]			Uniprot (A0A2G9V627)|Interpro (A0A2G9V627)		Interpro (IPR011001)	EMBL (KZ344998)
234	jg17589.t1	70	Uncharacterized protein	87.50% [70/80]			Uniprot (A0A2G9TUV1)|Interpro (A0A2G9TUV1)		Interpro (IPR036188)	EMBL (KZ353072)
235	jg18076.t1			0.00% [0/146]
236	jg16244.t1			0.00% [0/160]
237	jg18272.t1	307	Uncharacterized protein	94.46% [307/325]			Uniprot (A0A2G9UVC7)|Interpro (A0A2G9UVC7)			EMBL (KZ345316)
238	jg18264.t1	327	Uncharacterized protein OS=Haemonchus contortus OX=6289 PE=4 SV=1	83.42% [327/392]			Uniprot (A0A6F7PMN3)|Interpro (A0A6F7PMN3)
239	jg16436.t1	165	Uncharacterized protein OS=Haemonchus contortus OX=6289 PE=4 SV=1	73.33% [165/225]			Uniprot (A0A6F7Q8V4)|Interpro (A0A6F7Q8V4)
240	jg18300.t1	106	Uncharacterized protein OS=Haemonchus contortus OX=6289 PE=4 SV=1	47.32% [106/224]			Uniprot (A0A6F7Q446)|Interpro (A0A6F7Q446)
241	jg16419.t1	613	CTP synthase OS=Haemonchus contortus OX=6289 PE=3 SV=1	90.55% [613/677]			Uniprot (A0A6F7PPJ1)|Interpro (A0A6F7PPJ1)
242	jg16481.t1	483	SER_THR_PHOSPHATASE domain-containing protein OS=Haemonchus contortus OX=6289 PE=4 SV=1	69.10% [483/699]			Uniprot (A0A6F7Q8S6)|Interpro (A0A6F7Q8S6)
243	jg16481.t2	483	SER_THR_PHOSPHATASE domain-containing protein OS=Haemonchus contortus OX=6289 PE=4 SV=1	61.92% [483/780]			Uniprot (A0A6F7Q8S6)|Interpro (A0A6F7Q8S6)
244	jg16355.t1	111	Uncharacterized protein	45.87% [111/242]			Uniprot (A0A2G9V6T3)|Interpro (A0A2G9V6T3)		Interpro (IPR001589)|Interpro (IPR036872)	EMBL (KZ344998)
245	jg16407.t1	238	Homeobox domain-containing protein OS=Haemonchus contortus OX=6289 PE=4 SV=1	94.44% [238/252]			Uniprot (A0A6F7Q1C3)|Interpro (A0A6F7Q1C3)
246	jg17823.t1	58	K+ channel tetramerization domain protein	84.06% [58/69]	GO:0005249 - voltage-gated potassium channel activity|GO:0008076 - voltage-gated potassium channel complex|GO:0034765 - regulation of ion transmembrane transport|GO:0051260 - protein homooligomerization		Uniprot (A0A2G9V1B8)|Interpro (A0A2G9V1B8)		Interpro (IPR005821)|Interpro (IPR013099)|Interpro (IPR011333)|Interpro (IPR003131)|Interpro (IPR028325)|Pfam (PF02214)|Pfam (PF00520)|Pfam (PF07885)	EMBL (KZ345131)
247	jg16850.t1	78	Uncharacterized protein	65.55% [78/119]	GO:0005524 - ATP binding|GO:0016887 - ATP hydrolysis activity		Uniprot (A0A2G9UU94)|Interpro (A0A2G9UU94)		Interpro (IPR043129)|Interpro (IPR013126)|Pfam (PF00012)	EMBL (KZ345381)
248	jg17051.t1	427	Rho-GAP domain-containing protein OS=Haemonchus contortus OX=6289 PE=4 SV=1	67.35% [427/634]			Uniprot (A0A6F7Q0N3)|Interpro (A0A6F7Q0N3)
249	jg16158.t1	277	CTLH domain-containing protein	80.29% [277/345]			Uniprot (A0A2G9V597)|Interpro (A0A2G9V597)		Interpro (IPR013144)|Interpro (IPR024964)|Interpro (IPR006595)|Pfam (PF10607)	EMBL (KZ344989)
250	jg17489.t1	91	Uncharacterized protein OS=Haemonchus contortus OX=6289 PE=4 SV=1	39.74% [91/229]			Uniprot (A0A6F7NXP8)|Interpro (A0A6F7NXP8)
251	jg17489.t2	91	Uncharacterized protein OS=Haemonchus contortus OX=6289 PE=4 SV=1	39.74% [91/229]			Uniprot (A0A6F7NXP8)|Interpro (A0A6F7NXP8)
252	jg18347.t1	2359	Immunoglobulin I-set domain protein	65.91% [2359/3579]			Uniprot (A0A2G9URW3)|Interpro (A0A2G9URW3)		Interpro (IPR007110)|Interpro (IPR036179)|Interpro (IPR013783)|Interpro (IPR013098)|Interpro (IPR003599)|Interpro (IPR003598)|Pfam (PF07679)	EMBL (KZ345551)
253	jg18382.t1	359	Neurotransmitter-gated ion-channel ligand binding domain protein	85.48% [359/420]	GO:0004888 - transmembrane signaling receptor activity|GO:0005230 - extracellular ligand-gated ion channel activity|GO:0016021 - integral component of membrane		Uniprot (A0A2G9UVA7)|Interpro (A0A2G9UVA7)		Interpro (IPR006202)|Interpro (IPR036734)|Interpro (IPR006201)|Interpro (IPR018000)|Pfam (PF02931)	EMBL (KZ345320)
254	jg16367.t1	42	Uncharacterized protein	21.32% [42/197]	GO:0016021 - integral component of membrane		Uniprot (A0A397V5H0)|Interpro (A0A397V5H0)			EMBL (QKWP01000665)
255	jg17222.t1	196	Uncharacterized protein	89.50% [196/219]	GO:0008654 - phospholipid biosynthetic process|GO:0016021 - integral component of membrane|GO:0016780 - phosphotransferase activity for other substituted phosphate groups		Uniprot (A0A0N4W4Z3)|Interpro (A0A0N4W4Z3)		Interpro (IPR000462)|Interpro (IPR043130)|Interpro (IPR014472)|Pfam (PF01066)	EMBL (UZAF01016274)
256	jg16666.t1	50	Uncharacterized protein OS=Haemonchus contortus OX=6289 PE=4 SV=1	53.76% [50/93]			Uniprot (A0A6F7Q4U9)|Interpro (A0A6F7Q4U9)
257	jg17690.t1	296	Uncharacterized protein OS=Haemonchus contortus OX=6289 PE=4 SV=1	94.57% [296/313]			Uniprot (A0A6F7PV12)|Interpro (A0A6F7PV12)
258	jg17153.t1	395	ANK_REP_REGION domain-containing protein OS=Haemonchus contortus OX=6289 PE=4 SV=1	83.16% [395/475]			Uniprot (A0A6F7PLU1)|Interpro (A0A6F7PLU1)
259	jg17596.t1	112	Uncharacterized protein OS=Haemonchus contortus OX=6289 PE=4 SV=1	65.88% [112/170]			Uniprot (A0A6F7Q679)|Interpro (A0A6F7Q679)
260	jg16560.t1	164	Uncharacterized protein	45.05% [164/364]			Uniprot (A0A2G9UU48)|Interpro (A0A2G9UU48)			EMBL (KZ345406)
261	jg17774.t1	159	Uncharacterized protein OS=Haemonchus contortus OX=6289 PE=4 SV=1	25.81% [159/616]			Uniprot (A0A6F7Q1H2)|Interpro (A0A6F7Q1H2)
262	jg17762.t1	173	Uncharacterized protein	27.55% [173/628]			Uniprot (A0A0N4WV37)|Interpro (A0A0N4WV37)			EMBL (UZAF01019023)
263	jg17026.t1	166	Uncharacterized protein	57.44% [166/289]			Uniprot (A0A7I4YYC1)|Interpro (A0A7I4YYC1)
264	jg16120.t1	541	Uncharacterized protein OS=Haemonchus contortus OX=6289 PE=4 SV=1	87.97% [541/615]			Uniprot (A0A6F7PNZ8)|Interpro (A0A6F7PNZ8)
265	jg17970.t1	129	Uncharacterized protein	93.48% [129/138]	GO:0016021 - integral component of membrane		Uniprot (A0A2G9USY3)|Interpro (A0A2G9USY3)		Interpro (IPR018108)|Interpro (IPR023395)|Pfam (PF00153)	EMBL (KZ345470)
266	jg16828.t1	195	Utp12 domain-containing protein	59.09% [195/330]			Uniprot (A0A0N4W4J2)|Interpro (A0A0N4W4J2)		Interpro (IPR007148)|Pfam (PF04003)	EMBL (UZAF01016254)
267	jg16828.t2	195	Utp12 domain-containing protein	59.09% [195/330]			Uniprot (A0A0N4W4J2)|Interpro (A0A0N4W4J2)		Interpro (IPR007148)|Pfam (PF04003)	EMBL (UZAF01016254)
268	jg16828.t3	30	Uncharacterized protein	25.86% [30/116]			Uniprot (A0A2G9UA99)|Interpro (A0A2G9UA99)			EMBL (KZ347791)
269	jg16440.t1	198	KH domain protein	75.29% [198/263]	GO:0003723 - RNA binding		Uniprot (A0A2G9UWG2)|Interpro (A0A2G9UWG2)		Interpro (IPR004087)|Interpro (IPR004088)|Interpro (IPR036612)|Pfam (PF00013)	EMBL (KZ345253)
270	jg16295.t1	68	Uncharacterized protein	97.14% [68/70]			Uniprot (A0A2G9UMK9)|Interpro (A0A2G9UMK9)			EMBL (KZ345928)
271	jg17411.t1	88	Uncharacterized protein	97.78% [88/90]	GO:0016021 - integral component of membrane		Uniprot (A0A2G9USD7)|Interpro (A0A2G9USD7)			EMBL (KZ345509)
272	jg17292.t1	223	Uncharacterized protein OS=Haemonchus contortus OX=6289 PE=4 SV=1	89.20% [223/250]			Uniprot (A0A6F7PYG2)|Interpro (A0A6F7PYG2)
273	jg18040.t1	200	Uncharacterized protein OS=Haemonchus contortus OX=6289 PE=3 SV=1	80.00% [200/250]			Uniprot (A0A6F7PJV7)|Interpro (A0A6F7PJV7)
274	jg17526.t1	99	Uncharacterized protein	77.95% [99/127]	GO:0016021 - integral component of membrane		Uniprot (A0A2G9TU87)|Interpro (A0A2G9TU87)		Interpro (IPR018108)|Interpro (IPR023395)|Pfam (PF00153)	EMBL (KZ353372)
275	jg17526.t2	116	Ubiquinone biosynthesis monooxygenase COQ6 mitochondrial OS=Haemonchus contortus OX=6289 PE=3 SV=1	73.89% [116/157]			Uniprot (A0A6F7Q324)|Interpro (A0A6F7Q324)
276	jg17620.t1	607	Myb-like DNA-binding domain protein	51.62% [607/1176]	GO:0003677 - DNA binding|GO:0005634 - nucleus		Uniprot (A0A2G9V1G3)|Interpro (A0A2G9V1G3)		Interpro (IPR000949)|Interpro (IPR009057)|Interpro (IPR001005)|Interpro (IPR017884)|Interpro (IPR013087)|Pfam (PF00249)	EMBL (KZ345062)
277	jg17096.t1	276	Domain E	61.06% [276/452]	GO:0006777 - Mo-molybdopterin cofactor biosynthetic process|GO:0032324 - molybdopterin cofactor biosynthetic process|GO:0061598 - molybdopterin adenylyltransferase activity|GO:0061599 - molybdopterin molybdotransferase activity		Uniprot (A0A368H8V7)|Interpro (A0A368H8V7)		Interpro (IPR036425)|Interpro (IPR001453)|Interpro (IPR008284)|Interpro (IPR038987)|Interpro (IPR005111)|Interpro (IPR036688)|Interpro (IPR005110)|Interpro (IPR036135)|Interpro (IPR006786)|Pfam (PF00994)|Pfam (PF03454)|Pfam (PF03453)|Pfam (PF04696)	EMBL (JOJR01000004)
278	jg16190.t1	83	Putative signal peptide CUB and EGF-like domain-containing protein 1 isoform X8	24.70% [83/336]	GO:0005509 - calcium ion binding		Uniprot (A0A2G8KSM2)|Interpro (A0A2G8KSM2)		Interpro (IPR001881)|Interpro (IPR000742)|Interpro (IPR000152)|Interpro (IPR009030)|Pfam (PF07645)	EMBL (MRZV01000395)
279	jg17166.t1	65	Uncharacterized protein OS=Haemonchus contortus OX=6289 PE=4 SV=1	31.71% [65/205]			Uniprot (A0A6F7Q1H4)|Interpro (A0A6F7Q1H4)
280	jg18118.t1	345	Zinc metalloproteinase OS=Haemonchus contortus OX=6289 PE=4 SV=1	48.32% [345/714]			Uniprot (A0A6F7PM55)|Interpro (A0A6F7PM55)
281	jg16653.t1	20	A0A7I5EAV8_HAECO ShKT domain-containing protein OS=Haemonchus contortus OX=6289 PE=4 SV=1	28.99% [20/69]			Uniprot (A0A7I5EAV8)|Interpro (A0A7I5EAV8)		Interpro (IPR003582)
282	jg17861.t1	102	SLC12 domain-containing protein	57.63% [102/177]	GO:0006811 - ion transport|GO:0016020 - membrane|GO:0022857 - transmembrane transporter activity		Uniprot (A0A2G9UL86)|Interpro (A0A2G9UL86)		Interpro (IPR018491)|Pfam (PF03522)	EMBL (KZ346252)
283	jg16898.t1	93	Integrase catalytic domain-containing protein OS=Haemonchus contortus OX=6289 PE=4 SV=1	65.49% [93/142]			Uniprot (A0A6F7NZC3)|Interpro (A0A6F7NZC3)
284	jg17930.t1	536	Uncharacterized protein OS=Haemonchus contortus OX=6289 PE=4 SV=1	66.50% [536/806]			Uniprot (A0A6F7PV36)|Interpro (A0A6F7PV36)
285	jg16983.t1	861	Patched family protein	98.29% [861/876]	GO:0016021 - integral component of membrane		Uniprot (A0A2G9V079)|Interpro (A0A2G9V079)		Interpro (IPR003392)|Interpro (IPR000731)|Pfam (PF02460)	EMBL (KZ345096)
286	jg18208.t1	249	SAM domain-containing protein OS=Haemonchus contortus OX=6289 PE=4 SV=1	74.33% [249/335]			Uniprot (A0A6F7PIV2)|Interpro (A0A6F7PIV2)
287	jg18208.t2	268	SAM domain-containing protein OS=Haemonchus contortus OX=6289 PE=4 SV=1	75.71% [268/354]			Uniprot (A0A6F7PIV2)|Interpro (A0A6F7PIV2)
288	jg17734.t1	874	Integrase catalytic domain-containing protein OS=Haemonchus contortus OX=6289 PE=4 SV=1	68.39% [874/1278]			Uniprot (A0A6F7P6C6)|Interpro (A0A6F7P6C6)
289	jg16225.t1	393	Uncharacterized protein	53.91% [393/729]			Uniprot (A0A2G9V002)|Interpro (A0A2G9V002)			EMBL (KZ345104)
290	jg16225.t2	393	Uncharacterized protein	53.62% [393/733]			Uniprot (A0A2G9V002)|Interpro (A0A2G9V002)			EMBL (KZ345104)
291	jg16765.t1	64	Zinc knuckle	27.35% [64/234]	GO:0003676 - nucleic acid binding|GO:0008270 - zinc ion binding|GO:0015074 - DNA integration|GO:0016021 - integral component of membrane		Uniprot (A0A368FV72)|Interpro (A0A368FV72)		Interpro (IPR005312)|Interpro (IPR040676)|Interpro (IPR001584)|Interpro (IPR008737)|Interpro (IPR009878)|Interpro (IPR008042)|Interpro (IPR012337)|Interpro (IPR036397)|Interpro (IPR001878)|Pfam (PF05585)|Pfam (PF03564)|Pfam (PF18701)|Pfam (PF05380)|Pfam (PF07245)	EMBL (JOJR01000602)
292	jg17658.t1	261	Protein-tyrosine-phosphatase	98.12% [261/266]	GO:0004725 - protein tyrosine phosphatase activity|GO:0007049 - cell cycle|GO:0051301 - cell division|GO:1902751 - positive regulation of cell cycle G2/M phase transition		Uniprot (A0A2G9UEA2)|Interpro (A0A2G9UEA2)		Interpro (IPR000751)|Interpro (IPR001763)|Interpro (IPR036873)|Pfam (PF00581)	EMBL (KZ347049)
293	jg17658.t2	261	Protein-tyrosine-phosphatase	95.26% [261/274]	GO:0004725 - protein tyrosine phosphatase activity|GO:0007049 - cell cycle|GO:0051301 - cell division|GO:1902751 - positive regulation of cell cycle G2/M phase transition		Uniprot (A0A2G9UEA2)|Interpro (A0A2G9UEA2)		Interpro (IPR000751)|Interpro (IPR001763)|Interpro (IPR036873)|Pfam (PF00581)	EMBL (KZ347049)
294	jg17551.t1	172	Uncharacterized protein	96.63% [172/178]			Uniprot (A0A2G9U4K8)|Interpro (A0A2G9U4K8)		Interpro (IPR029063)	EMBL (KZ349910)
295	jg17893.t1	226	TPR_REGION domain-containing protein	98.26% [226/230]			Uniprot (A0A2G9UYH7)|Interpro (A0A2G9UYH7)		Interpro (IPR013026)|Interpro (IPR011990)	EMBL (KZ345256)
296	jg17893.t2	295	TPR_REGION domain-containing protein OS=Haemonchus contortus OX=6289 PE=4 SV=1	77.02% [295/383]			Uniprot (A0A6F7PIQ1)|Interpro (A0A6F7PIQ1)
297	jg17893.t3	100	Tetratricopeptide TPR2 domain containing protein	61.35% [100/163]	GO:0016021 - integral component of membrane		Uniprot (W6NCE9)|Interpro (W6NCE9)			EMBL (CAVP010058521)
298	jg17988.t1	338	Leishmanolysin-like peptidase	88.48% [338/382]	GO:0004222 - metalloendopeptidase activity|GO:0007155 - cell adhesion|GO:0016020 - membrane|GO:0046872 - metal ion binding		Uniprot (A0A2G9V290)|Interpro (A0A2G9V290)		Interpro (IPR001577)|Pfam (PF01457)	EMBL (KZ345048)
299	jg18007.t1	70	Uncharacterized protein	81.40% [70/86]			Uniprot (A0A2G9V456)|Interpro (A0A2G9V456)			EMBL (KZ345032)
300	jg17352.t1	64	Uncharacterized protein	12.40% [64/516]	GO:0016021 - integral component of membrane		Uniprot (A0A0D8XV82)|Interpro (A0A0D8XV82)			NCBI (768191496)|EMBL (KN716297)
301	jg16559.t1	600	Uncharacterized protein	72.99% [600/822]			Uniprot (A0A2G9UTW9)|Interpro (A0A2G9UTW9)			EMBL (KZ345406)
302	jg17913.t1	326	Protein kinase domain-containing protein	81.30% [326/401]	GO:0004674 - protein serine/threonine kinase activity|GO:0005524 - ATP binding		Uniprot (A0A0N4X308)|Interpro (A0A0N4X308)		Interpro (IPR011009)|Interpro (IPR000719)|Interpro (IPR017441)|Interpro (IPR008271)|Pfam (PF00069)	EMBL (UZAF01020777)
303	jg18081.t1	145	Uncharacterized protein OS=Haemonchus contortus OX=6289 PE=4 SV=1	68.72% [145/211]			Uniprot (A0A6F7Q0T2)|Interpro (A0A6F7Q0T2)
304	jg16869.t1	776	Uncharacterized protein	51.66% [776/1502]			Uniprot (A0A2G9UFC7)|Interpro (A0A2G9UFC7)			EMBL (KZ347106)
305	jg18019.t1	794	Gal_mutarotas_2 domain-containing protein OS=Haemonchus contortus OX=6289 PE=3 SV=1	86.12% [794/922]			Uniprot (A0A6F7Q050)|Interpro (A0A6F7Q050)
306	jg16918.t1	544	Ankyrin repeat protein	86.62% [544/628]			Uniprot (A0A2G9U1Q4)|Interpro (A0A2G9U1Q4)		Interpro (IPR002110)|Interpro (IPR020683)|Interpro (IPR036770)|Pfam (PF12796)	EMBL (KZ350120)
307	jg17946.t1	71	Uncharacterized protein	65.14% [71/109]			Uniprot (A0A2G9UPA9)|Interpro (A0A2G9UPA9)			EMBL (KZ345773)
308	jg16476.t1	77	Histone core domain containing protein	53.10% [77/145]	GO:0000786 - nucleosome|GO:0003677 - DNA binding|GO:0046982 - protein heterodimerization activity		Uniprot (W6NDW4)|Interpro (W6NDW4)		Interpro (IPR009072)|Interpro (IPR007125)|Interpro (IPR000164)|Pfam (PF00125)	EMBL (CAVP010057322)
309	jg16757.t1	413	Major facilitator superfamily MFS-1 domain containing protein	71.45% [413/578]	GO:0016021 - integral component of membrane|GO:0022857 - transmembrane transporter activity		Uniprot (W6NBH2)|Interpro (W6NBH2)		Interpro (IPR011701)|Interpro (IPR020846)|Interpro (IPR036259)|Pfam (PF07690)	EMBL (CAVP010056160)
310	jg16757.t2	412	Major facilitator superfamily MFS-1 domain containing protein	70.91% [412/581]	GO:0016021 - integral component of membrane|GO:0022857 - transmembrane transporter activity		Uniprot (W6NBH2)|Interpro (W6NBH2)		Interpro (IPR011701)|Interpro (IPR020846)|Interpro (IPR036259)|Pfam (PF07690)	EMBL (CAVP010056160)
311	jg18232.t1	46	Uncharacterized protein	42.59% [46/108]			Uniprot (A0A016U1X2)|Interpro (A0A016U1X2)			NCBI (597859679)|EMBL (JARK01001398)
312	jg18315.t1	34	Peptidase_M14 domain-containing protein	37.78% [34/90]	GO:0004181 - metallocarboxypeptidase activity|GO:0008270 - zinc ion binding|GO:0016021 - integral component of membrane		Uniprot (A0A158PDA0)|Interpro (A0A158PDA0)		Interpro (IPR036990)|Interpro (IPR003146)|Interpro (IPR000834)|Pfam (PF00246)|Pfam (PF02244)	EMBL (UYYA01000041)
313	jg18183.t1	433	Uncharacterized protein	89.65% [433/483]			Uniprot (A0A2G9UDR7)|Interpro (A0A2G9UDR7)			EMBL (KZ347366)
314	jg18036.t1	576	Uncharacterized protein OS=Haemonchus contortus OX=6289 PE=4 SV=1	95.05% [576/606]			Uniprot (A0A6F7PP77)|Interpro (A0A6F7PP77)
315	jg17833.t1	100	Uncharacterized protein	61.35% [100/163]			Uniprot (A0A2G9V0A2)|Interpro (A0A2G9V0A2)			EMBL (KZ345095)
316	jg17081.t1	173	EB domain-containing protein OS=Haemonchus contortus OX=6289 PE=4 SV=1	81.60% [173/212]			Uniprot (A0A6F7Q0I5)|Interpro (A0A6F7Q0I5)
317	jg16188.t1	211	Uncharacterized protein	39.66% [211/532]			Uniprot (A0A3Q2U2N3)|Interpro (A0A3Q2U2N3)			EMBL (AADN05001530)
318	jg17459.t1	30	Uncharacterized protein	16.22% [30/185]			Uniprot (A0A0N4XD77)|Interpro (A0A0N4XD77)			EMBL (UYSL01000194)
319	jg16880.t1	87	Uncharacterized protein OS=Haemonchus contortus OX=6289 PE=4 SV=1	41.63% [87/209]			Uniprot (A0A6F7NVF0)|Interpro (A0A6F7NVF0)
320	jg17007.t1	52	Uncharacterized protein	41.60% [52/125]			Uniprot (A0A0D8Y668)|Interpro (A0A0D8Y668)			NCBI (768196645)|EMBL (KN716166)
321	jg18352.t1	141	Uncharacterized protein OS=Haemonchus contortus OX=6289 PE=4 SV=1	58.26% [141/242]			Uniprot (A0A6F7PU05)|Interpro (A0A6F7PU05)
322	jg16275.t1	388	AAA domain-containing protein OS=Haemonchus contortus OX=6289 PE=3 SV=1	96.52% [388/402]			Uniprot (A0A6F7PN12)|Interpro (A0A6F7PN12)
323	jg17315.t1	224	Uncharacterized protein	68.50% [224/327]			Uniprot (A0A2G9U1W4)|Interpro (A0A2G9U1W4)			EMBL (KZ350061)
324	jg17232.t1	70	Uncharacterized protein	85.37% [70/82]			Uniprot (A0A158QKP3)|Interpro (A0A158QKP3)		Interpro (IPR012674)	EMBL (UZAF01016275)
325	jg16838.t1	617	Uncharacterized protein	96.56% [617/639]	GO:0007155 - cell adhesion|GO:0007229 - integrin-mediated signaling pathway		Uniprot (A0A6F7PSA2)|Interpro (A0A6F7PSA2)		Interpro (IPR019749)|Interpro (IPR014352)|Interpro (IPR035963)|Interpro (IPR019748)|Interpro (IPR019747)|Interpro (IPR037843)|Interpro (IPR040790)|Interpro (IPR011993)|Interpro (IPR001849)|Interpro (IPR037837)|Pfam (PF00373)|Pfam (PF18124)|Pfam (PF00169)
326	jg17183.t1	198	Leishmanolysin-like peptidase	46.70% [198/424]	GO:0004222 - metalloendopeptidase activity|GO:0007155 - cell adhesion|GO:0016020 - membrane|GO:0046872 - metal ion binding		Uniprot (A0A2G9V290)|Interpro (A0A2G9V290)		Interpro (IPR001577)|Pfam (PF01457)	EMBL (KZ345048)
327	jg16130.t1	190	Uncharacterized protein OS=Haemonchus contortus OX=6289 PE=4 SV=1	82.25% [190/231]			Uniprot (A0A6F7Q0P5)|Interpro (A0A6F7Q0P5)
328	jg17036.t1	186	N-acetyltransferase domain-containing protein	79.49% [186/234]	GO:0008080 - N-acetyltransferase activity		Uniprot (A0A0N4WB62)|Interpro (A0A0N4WB62)		Interpro (IPR016181)|Interpro (IPR009658)|Interpro (IPR000182)|Pfam (PF06852)	EMBL (UZAF01016703)
329	jg16966.t1	187	Protein-tyrosine phosphatase	55.16% [187/339]	GO:0004725 - protein tyrosine phosphatase activity		Uniprot (A0A2G9U7X7)|Interpro (A0A2G9U7X7)		Interpro (IPR029021)|Interpro (IPR000242)|Interpro (IPR016130)|Interpro (IPR003595)|Interpro (IPR000387)|Pfam (PF00102)	EMBL (KZ348329)
330	jg17990.t1	289	Leishmanolysin-like peptidase	57.34% [289/504]	GO:0004222 - metalloendopeptidase activity|GO:0007155 - cell adhesion|GO:0016020 - membrane|GO:0046872 - metal ion binding		Uniprot (A0A2G9V290)|Interpro (A0A2G9V290)		Interpro (IPR001577)|Pfam (PF01457)	EMBL (KZ345048)
331	jg17019.t1	76	N-acetyltransferase domain-containing protein OS=Haemonchus contortus OX=6289 PE=4 SV=1	64.96% [76/117]			Uniprot (A0A6F7Q685)|Interpro (A0A6F7Q685)
332	jg17849.t1	443	Kinesin motor domain protein	67.53% [443/656]	GO:0005524 - ATP binding|GO:0007018 - microtubule-based movement|GO:0008017 - microtubule binding|GO:1990939 - microtubule motor activity		Uniprot (A0A368H2F4)|Interpro (A0A368H2F4)		Interpro (IPR001752)|Interpro (IPR036961)|Interpro (IPR027417)|Pfam (PF00225)	EMBL (JOJR01000019)
333	jg17670.t1	244	Protein kinase domain-containing protein OS=Haemonchus contortus OX=6289 PE=3 SV=1	80.79% [244/302]			Uniprot (A0A6F7Q4J0)|Interpro (A0A6F7Q4J0)
334	jg17576.t1	81	Kunitz/Bovine pancreatic trypsin inhibitor domain protein	47.93% [81/169]	GO:0004867 - serine-type endopeptidase inhibitor activity		Uniprot (A0A0C2GL09)|Interpro (A0A0C2GL09)		Interpro (IPR002223)|Interpro (IPR036880)|Interpro (IPR020901)|Pfam (PF00014)	NCBI (748390493)|EMBL (KN729759)
335	jg17794.t1	96	ShTK domain protein	51.61% [96/186]			Uniprot (A0A2G9U9N8)|Interpro (A0A2G9U9N8)		Interpro (IPR003582)|Pfam (PF01549)	EMBL (KZ347922)
336	jg17745.t1	316	Uncharacterized protein OS=Haemonchus contortus OX=6289 PE=4 SV=1	91.07% [316/347]			Uniprot (A0A6F7PJE7)|Interpro (A0A6F7PJE7)
337	jg16802.t1	74	Uncharacterized protein	91.36% [74/81]	GO:0016021 - integral component of membrane		Uniprot (A0A2G9U109)|Interpro (A0A2G9U109)			EMBL (KZ350380)
338	jg16426.t1			0.00% [0/137]
339	jg17208.t1	46	Uncharacterized protein	51.69% [46/89]			Uniprot (A0A158QNP2)|Interpro (A0A158QNP2)		Interpro (IPR015943)|Interpro (IPR001680)|Interpro (IPR017986)|Interpro (IPR036322)|Pfam (PF00400)	EMBL (UZAF01017407)
340	jg16146.t1	122	Uncharacterized protein	77.71% [122/157]			Uniprot (A0A0N4WV28)|Interpro (A0A0N4WV28)			EMBL (UZAF01019021)
341	jg17040.t1	52	Uncharacterized protein	59.09% [52/88]	GO:0004190 - aspartic-type endopeptidase activity|GO:0016021 - integral component of membrane		Uniprot (A0A2G9UJQ9)|Interpro (A0A2G9UJQ9)		Interpro (IPR001969)	EMBL (KZ346256)
342	jg18292.t1	78	Uncharacterized protein OS=Haemonchus contortus OX=6289 PE=4 SV=1	74.29% [78/105]			Uniprot (A0A6F7PLX1)|Interpro (A0A6F7PLX1)
343	jg16841.t1	175	Uncharacterized protein	43.64% [175/401]			Uniprot (A2F9I8)|Interpro (A2F9I8)	KEGG (tva:TVAG_264660)|KEGG GM (tva:TVAG_264660)		NCBI (123445169)|EMBL (DS113676)
344	jg16841.t2	175	Uncharacterized protein	43.21% [175/405]			Uniprot (A2F9I8)|Interpro (A2F9I8)	KEGG (tva:TVAG_264660)|KEGG GM (tva:TVAG_264660)		NCBI (123445169)|EMBL (DS113676)
345	jg18096.t1	157	Calmodulin-like protein 3 (inferred by orthology to a human protein)	93.45% [157/168]	GO:0005509 - calcium ion binding		Uniprot (A0A0N4Y9H2)|Interpro (A0A0N4Y9H2)		Interpro (IPR011992)|Interpro (IPR018247)|Interpro (IPR002048)|Pfam (PF13499)	EMBL (UYSL01020898)
346	jg17118.t1	43	Uncharacterized protein	25.90% [43/166]			Uniprot (A0A0N4WJI2)|Interpro (A0A0N4WJI2)			EMBL (UZAF01017483)
347	jg18166.t1	249	Uncharacterized protein	49.31% [249/505]			Uniprot (A0A0N4WDU9)|Interpro (A0A0N4WDU9)
348	jg17810.t1	297	Ground-like domain-containing protein OS=Haemonchus contortus OX=6289 PE=4 SV=1	62.13% [297/478]			Uniprot (A0A6F7PWH1)|Interpro (A0A6F7PWH1)
349	jg17810.t2	297	Ground-like domain-containing protein OS=Haemonchus contortus OX=6289 PE=4 SV=1	61.36% [297/484]			Uniprot (A0A6F7PWH1)|Interpro (A0A6F7PWH1)
350	jg16203.t1	192	Uncharacterized protein OS=Haemonchus contortus OX=6289 PE=3 SV=1	86.10% [192/223]			Uniprot (A0A6F7Q533)|Interpro (A0A6F7Q533)
351	jg16451.t1	524	Piwi domain-containing protein OS=Haemonchus contortus OX=6289 PE=4 SV=1	64.93% [524/807]			Uniprot (A0A6F7Q8U2)|Interpro (A0A6F7Q8U2)
352	jg16113.t1	171	ER membrane protein complex subunit 3	88.60% [171/193]	GO:0016021 - integral component of membrane		Uniprot (A0A0N4W4T7)|Interpro (A0A0N4W4T7)		Interpro (IPR008568)|Interpro (IPR002809)|Pfam (PF01956)	EMBL (UZAF01016266)
353	jg16385.t1	63	Uncharacterized protein	67.02% [63/94]			Uniprot (A0A2G9UZR0)|Interpro (A0A2G9UZR0)			EMBL (KZ345114)
354	jg16385.t2	57	Uncharacterized protein	64.77% [57/88]			Uniprot (A0A2G9UZR0)|Interpro (A0A2G9UZR0)			EMBL (KZ345114)
355	jg17347.t1	280	Asparagine synthetase [glutamine-hydrolyzing]	88.33% [280/317]	GO:0004066 - asparagine synthase (glutamine-hydrolyzing) activity|GO:0005524 - ATP binding|GO:0006541 - glutamine metabolic process|GO:0070981 - L-asparagine biosynthetic process		Uniprot (A0A0N4WZI7)|Interpro (A0A0N4WZI7)		Interpro (IPR006426)|Interpro (IPR001962)|Interpro (IPR017932)|Interpro (IPR029055)|Interpro (IPR014729)|Pfam (PF00733)|Pfam (PF13537)	EMBL (UZAF01019918)
356	jg16589.t1	302	Annexin	95.87% [302/315]	GO:0005509 - calcium ion binding|GO:0005544 - calcium-dependent phospholipid binding		Uniprot (A0A2G9UKN7)|Interpro (A0A2G9UKN7)		Interpro (IPR001464)|Interpro (IPR018502)|Interpro (IPR037104)|Pfam (PF00191)	EMBL (KZ346146)
357	jg17382.t1	183	DM domain-containing protein OS=Haemonchus contortus OX=6289 PE=4 SV=1	48.54% [183/377]			Uniprot (A0A6F7PQA2)|Interpro (A0A6F7PQA2)
358	jg17613.t1	296	Tr-type G domain-containing protein OS=Haemonchus contortus OX=6289 PE=4 SV=1	95.18% [296/311]			Uniprot (A0A6F7Q235)|Interpro (A0A6F7Q235)
359	jg18051.t1	60	Uncharacterized protein	63.83% [60/94]			Uniprot (A0A2G9V3C8)|Interpro (A0A2G9V3C8)			EMBL (KZ345069)
360	jg16496.t1	129	Iron-sulfur cluster assembly accessory protein	97.73% [129/132]	GO:0016226 - iron-sulfur cluster assembly|GO:0051536 - iron-sulfur cluster binding		Uniprot (A0A2G9USU7)|Interpro (A0A2G9USU7)		Interpro (IPR000361)|Interpro (IPR016092)|Interpro (IPR017870)|Interpro (IPR035903)|Pfam (PF01521)	EMBL (KZ345475)
361	jg17460.t1	519	Putative translation elongation factor Tu	89.48% [519/580]	GO:0003746 - translation elongation factor activity|GO:0003924 - GTPase activity|GO:0005525 - GTP binding|GO:0005737 - cytoplasm		Uniprot (A0A2G9UF36)|Interpro (A0A2G9UF36)		Interpro (IPR031157)|Interpro (IPR027417)|Interpro (IPR000795)|Interpro (IPR009000)|Interpro (IPR009001)|Interpro (IPR004160)|Pfam (PF00009)|Pfam (PF03143)	EMBL (KZ346891)
362	jg16701.t1	90	U6 snRNA-associated Sm-like protein LSm5	97.83% [90/92]	GO:0003723 - RNA binding|GO:0005681 - spliceosomal complex|GO:0006397 - mRNA processing|GO:0008380 - RNA splicing		Uniprot (A0A0N4WSL0)|Interpro (A0A0N4WSL0)		Interpro (IPR033871)|Interpro (IPR001163)|Interpro (IPR010920)|Pfam (PF01423)	EMBL (UZAF01018599)
363	jg18222.t1	33	Uncharacterized protein	42.86% [33/77]			Uniprot (A0A2G9UTS3)|Interpro (A0A2G9UTS3)			EMBL (KZ345413)
364	jg18153.t1	191	Oxidoreductase 2OG-Fe(II) oxygenase family protein	97.95% [191/195]	GO:0005506 - iron ion binding|GO:0016705 - oxidoreductase activity acting on paired donors with incorporation or reduction of molecular oxygen|GO:0031418 - L-ascorbic acid binding|GO:0051213 - dioxygenase activity		Uniprot (A0A2G9UYG6)|Interpro (A0A2G9UYG6)		Interpro (IPR005123)|Interpro (IPR006620)|Pfam (PF13640)	EMBL (KZ345158)
365	jg16511.t1	546	Carn_acyltransf domain-containing protein	71.56% [546/763]	GO:0016746 - acyltransferase activity		Uniprot (A0A016SEP4)|Interpro (A0A016SEP4)		Interpro (IPR000542)|Interpro (IPR039551)|Interpro (IPR042232)|Interpro (IPR042231)|Pfam (PF00755)	NCBI (597839252)|EMBL (JARK01001576)
366	jg16618.t1	386	SSD domain-containing protein	78.78% [386/490]	GO:0016021 - integral component of membrane		Uniprot (A0A0N4YC09)|Interpro (A0A0N4YC09)		Interpro (IPR003392)|Interpro (IPR000731)|Pfam (PF02460)	EMBL (UYSL01021228)
367	jg18026.t1	566	Uncharacterized protein OS=Haemonchus contortus OX=6289 PE=4 SV=1	57.87% [566/978]			Uniprot (A0A6F7PJU2)|Interpro (A0A6F7PJU2)
368	jg16787.t1	231	SMK-1 domain-containing protein OS=Haemonchus contortus OX=6289 PE=3 SV=1	43.10% [231/536]			Uniprot (A0A6F7PSH4)|Interpro (A0A6F7PSH4)
369	jg16742.t1	77	Uncharacterized protein	55.80% [77/138]			Uniprot (A0A2G9UYL2)|Interpro (A0A2G9UYL2)			EMBL (KZ345151)
370	jg17540.t1	201	Rieske domain-containing protein	62.81% [201/320]	GO:0016491 - oxidoreductase activity|GO:0046872 - metal ion binding|GO:0050660 - flavin adenine dinucleotide binding|GO:0051537 - 2 iron 2 sulfur cluster binding		Uniprot (A0A3P8BSU1)|Interpro (A0A3P8BSU1)		Interpro (IPR036188)|Interpro (IPR023753)|Interpro (IPR016156)|Interpro (IPR017941)|Interpro (IPR036922)|Pfam (PF07992)|Pfam (PF00355)	EMBL (UZAH01030010)
371	jg17805.t1	364	Neur_chan_LBD domain-containing protein OS=Haemonchus contortus OX=6289 PE=4 SV=1	83.49% [364/436]			Uniprot (A0A6F7PNG7)|Interpro (A0A6F7PNG7)
372	jg17646.t1	123	Uncharacterized protein OS=Haemonchus contortus OX=6289 PE=4 SV=1	64.40% [123/191]			Uniprot (A0A6F7Q0J9)|Interpro (A0A6F7Q0J9)
373	jg17536.t1	251	G_PROTEIN_RECEP_F1_2 domain-containing protein	96.54% [251/260]	GO:0005886 - plasma membrane|GO:0008528 - G protein-coupled peptide receptor activity|GO:0016021 - integral component of membrane		Uniprot (A0A2G9UMA3)|Interpro (A0A2G9UMA3)		Interpro (IPR019427)|Interpro (IPR000276)|Interpro (IPR017452)|Pfam (PF10324)	EMBL (KZ345989)
374	jg17536.t2	251	G_PROTEIN_RECEP_F1_2 domain-containing protein	79.94% [251/314]	GO:0005886 - plasma membrane|GO:0008528 - G protein-coupled peptide receptor activity|GO:0016021 - integral component of membrane		Uniprot (A0A2G9UMA3)|Interpro (A0A2G9UMA3)		Interpro (IPR019427)|Interpro (IPR000276)|Interpro (IPR017452)|Pfam (PF10324)	EMBL (KZ345989)
375	jg17536.t3	202	G_PROTEIN_RECEP_F1_2 domain-containing protein	70.63% [202/286]	GO:0005886 - plasma membrane|GO:0008528 - G protein-coupled peptide receptor activity|GO:0016021 - integral component of membrane		Uniprot (A0A2G9UMA3)|Interpro (A0A2G9UMA3)		Interpro (IPR019427)|Interpro (IPR000276)|Interpro (IPR017452)|Pfam (PF10324)	EMBL (KZ345989)
376	jg17536.t4	219	G_PROTEIN_RECEP_F1_2 domain-containing protein	77.94% [219/281]	GO:0005886 - plasma membrane|GO:0008528 - G protein-coupled peptide receptor activity|GO:0016021 - integral component of membrane		Uniprot (A0A2G9UMA3)|Interpro (A0A2G9UMA3)		Interpro (IPR019427)|Interpro (IPR000276)|Interpro (IPR017452)|Pfam (PF10324)	EMBL (KZ345989)
377	jg17630.t1	203	Glycosyltransferase family 92 protein OS=Haemonchus contortus OX=6289 PE=3 SV=1	65.70% [203/309]			Uniprot (A0A6F7PIJ1)|Interpro (A0A6F7PIJ1)
378	jg17709.t1	342	ODoRant response abnormal family member	94.48% [342/362]	GO:0003924 - GTPase activity|GO:0005525 - GTP binding|GO:0007188 - adenylate cyclase-modulating G protein-coupled receptor signaling pathway|GO:0031683 - G-protein beta/gamma-subunit complex binding		Uniprot (A8D2B4)|Interpro (A8D2B4)		Interpro (IPR001408)|Interpro (IPR001019)|Interpro (IPR011025)|Interpro (IPR027417)|Pfam (PF00503)	NCBI (157326543)|EMBL (EU131131)
379	jg17300.t1	818	Kinesin motor domain-containing protein OS=Haemonchus contortus OX=6289 PE=3 SV=1	84.68% [818/966]			Uniprot (A0A6F7Q6Y7)|Interpro (A0A6F7Q6Y7)
380	jg16683.t1			0.00% [0/71]
381	jg16170.t1	594	Uncharacterized protein OS=Haemonchus contortus OX=6289 PE=4 SV=1	79.62% [594/746]			Uniprot (A0A6F7Q8A1)|Interpro (A0A6F7Q8A1)
382	jg17076.t1			0.00% [0/151]
383	jg16878.t1	105	Uncharacterized protein	27.93% [105/376]			Uniprot (A0A7M5VDQ0)|Interpro (A0A7M5VDQ0)
384	jg16878.t2	105	Uncharacterized protein	27.93% [105/376]			Uniprot (A0A7M5VDQ0)|Interpro (A0A7M5VDQ0)
385	jg17920.t1	45	Lectin C-type domain protein	42.45% [45/106]			Uniprot (A0A2G9UML6)|Interpro (A0A2G9UML6)		Interpro (IPR001304)|Interpro (IPR016186)|Interpro (IPR016187)|Pfam (PF00059)	EMBL (KZ345922)
386	jg17519.t1			0.00% [0/106]
387	jg17272.t1	340	1-alkyl-2-acetylglycerophosphocholine esterase OS=Haemonchus contortus OX=6289 PE=4 SV=1	73.59% [340/462]			Uniprot (A0A6F7PLD1)|Interpro (A0A6F7PLD1)
388	jg17264.t1	247	Uncharacterized protein OS=Haemonchus contortus OX=6289 PE=4 SV=1	65.52% [247/377]			Uniprot (A0A6F7PQW5)|Interpro (A0A6F7PQW5)
389	jg16953.t1	429	RNA helicase	80.64% [429/532]	GO:0003676 - nucleic acid binding|GO:0003724 - RNA helicase activity|GO:0005524 - ATP binding|GO:0016787 - hydrolase activity		Uniprot (A0A368G7F3)|Interpro (A0A368G7F3)		Interpro (IPR011545)|Interpro (IPR014001)|Interpro (IPR001650)|Interpro (IPR027417)|Interpro (IPR000629)|Interpro (IPR014014)|Pfam (PF00270)|Pfam (PF00271)	EMBL (JOJR01000387)
390	jg16312.t1	169	Deoxyuridine 5'-triphosphate nucleotidohydrolase	98.26% [169/172]	GO:0000287 - magnesium ion binding|GO:0004170 - dUTP diphosphatase activity|GO:0006226 - dUMP biosynthetic process|GO:0046081 - dUTP catabolic process		Uniprot (A0A2G9UYQ8)|Interpro (A0A2G9UYQ8)		Interpro (IPR029054)|Interpro (IPR036157)|Interpro (IPR008181)|Interpro (IPR033704)|Pfam (PF00692)	EMBL (KZ345148)
391	jg16235.t1	72	Uncharacterized protein	54.14% [72/133]			Uniprot (A0A158QLU5)|Interpro (A0A158QLU5)			EMBL (UZAF01016598)
392	jg17724.t1	121	Uncharacterized protein	94.53% [121/128]			Uniprot (A0A2G9UEK8)|Interpro (A0A2G9UEK8)			EMBL (KZ346986)
393	jg17717.t1	149	Uncharacterized protein OS=Haemonchus contortus OX=6289 PE=3 SV=1	39.95% [149/373]			Uniprot (A0A6F7PWW7)|Interpro (A0A6F7PWW7)
394	jg17688.t1	185	Uncharacterized protein OS=Haemonchus contortus OX=6289 PE=4 SV=1	65.60% [185/282]			Uniprot (A0A6F7Q0A9)|Interpro (A0A6F7Q0A9)
395	jg17581.t1	404	Protein kinase domain-containing protein OS=Haemonchus contortus OX=6289 PE=4 SV=1	83.30% [404/485]			Uniprot (A0A6F7Q2D8)|Interpro (A0A6F7Q2D8)
396	jg17958.t1	255	Uncharacterized protein OS=Haemonchus contortus OX=6289 PE=4 SV=1	38.17% [255/668]			Uniprot (A0A6F7PLE9)|Interpro (A0A6F7PLE9)
397	jg17958.t2	56	Uncharacterized protein OS=Haemonchus contortus OX=6289 PE=4 SV=1	44.09% [56/127]			Uniprot (A0A6F7PLE9)|Interpro (A0A6F7PLE9)
398	jg17958.t3	257	Uncharacterized protein OS=Haemonchus contortus OX=6289 PE=4 SV=1	38.47% [257/668]			Uniprot (A0A6F7PLE9)|Interpro (A0A6F7PLE9)
399	jg17507.t1	370	MULE domain-containing protein OS=Haemonchus contortus OX=6289 PE=4 SV=1	55.31% [370/669]			Uniprot (A0A6F7Q3K5)|Interpro (A0A6F7Q3K5)
400	jg17873.t1	218	Uncharacterized protein	70.32% [218/310]	GO:0016021 - integral component of membrane		Uniprot (A0A158QX79)|Interpro (A0A158QX79)			EMBL (UYSL01019796)
401	jg17295.t1	344	RRM domain-containing protein OS=Haemonchus contortus OX=6289 PE=4 SV=1	82.49% [344/417]			Uniprot (A0A6F7PYF7)|Interpro (A0A6F7PYF7)
402	jg16411.t1	379	Purple acid phosphatase	82.57% [379/459]	GO:0003993 - acid phosphatase activity|GO:0046872 - metal ion binding		Uniprot (W6NBU1)|Interpro (W6NBU1)		Interpro (IPR004843)|Interpro (IPR029052)|Interpro (IPR041792)|Interpro (IPR008963)|Interpro (IPR015914)|Interpro (IPR025733)|Pfam (PF00149)|Pfam (PF14008)|Pfam (PF16656)	EMBL (CAVP010058276)
403	jg17440.t1	1233	Uncharacterized protein OS=Haemonchus contortus OX=6289 PE=4 SV=1	89.41% [1233/1379]			Uniprot (A0A6F7Q306)|Interpro (A0A6F7Q306)
404	jg16970.t1	201	SERPIN domain-containing protein OS=Haemonchus contortus OX=6289 PE=3 SV=1	60.00% [201/335]			Uniprot (A0A6F7PUY5)|Interpro (A0A6F7PUY5)
405	jg17828.t1	57	Uncharacterized protein	38.78% [57/147]			Uniprot (A0A2G9V0A2)|Interpro (A0A2G9V0A2)			EMBL (KZ345095)
406	jg17120.t1	191	Uncharacterized protein OS=Haemonchus contortus OX=6289 PE=3 SV=1	81.97% [191/233]			Uniprot (A0A6F7PRH4)|Interpro (A0A6F7PRH4)
407	jg17666.t1	217	Protein F08F3.1 OS=Haemonchus contortus OX=6289 PE=4 SV=1	84.77% [217/256]			Uniprot (A0A6F7Q0I1)|Interpro (A0A6F7Q0I1)
408	jg16690.t1	663	CBF domain-containing protein OS=Haemonchus contortus OX=6289 PE=3 SV=1	72.86% [663/910]			Uniprot (A0A6F7PT02)|Interpro (A0A6F7PT02)
409	jg16690.t2	664	CBF domain-containing protein OS=Haemonchus contortus OX=6289 PE=3 SV=1	72.89% [664/911]			Uniprot (A0A6F7PT02)|Interpro (A0A6F7PT02)
410	jg16596.t1	351	Uncharacterized protein OS=Haemonchus contortus OX=6289 PE=4 SV=1	91.41% [351/384]			Uniprot (A0A6F7PRP1)|Interpro (A0A6F7PRP1)
411	jg17560.t1	184	SCP-like protein	62.16% [184/296]			Uniprot (A0A2G9UB77)|Interpro (A0A2G9UB77)		Interpro (IPR014044)|Interpro (IPR035940)|Interpro (IPR001283)|Pfam (PF00188)	EMBL (KZ347580)
412	jg16153.t1	171	Uncharacterized protein OS=Haemonchus contortus OX=6289 PE=4 SV=1	86.80% [171/197]			Uniprot (A0A6F7PST9)|Interpro (A0A6F7PST9)
413	jg16762.t1	371	Peptidase family M1	69.87% [371/531]	GO:0008237 - metallopeptidase activity|GO:0008270 - zinc ion binding		Uniprot (A0A2G9UUD4)|Interpro (A0A2G9UUD4)		Interpro (IPR042097)|Interpro (IPR024571)|Interpro (IPR014782)|Pfam (PF11838)|Pfam (PF01433)	EMBL (KZ345375)
414	jg16774.t1	122	Phorbol esters/diacylglycerol binding domain protein	80.26% [122/152]	GO:0035556 - intracellular signal transduction		Uniprot (A0A2G9UC69)|Interpro (A0A2G9UC69)		Interpro (IPR020454)|Interpro (IPR002219)|Pfam (PF00130)	EMBL (KZ347390)
415	jg16222.t1			0.00% [0/134]
416	jg17367.t1	1110	UNC80 domain-containing protein	78.84% [1110/1408]			Uniprot (A0A016SFG8)|Interpro (A0A016SFG8)		Interpro (IPR031542)|Pfam (PF15778)	NCBI (597839428)|EMBL (JARK01001573)
417	jg17158.t1	262	Uncharacterized protein OS=Haemonchus contortus OX=6289 PE=3 SV=1	59.68% [262/439]			Uniprot (A0A6F7PLT4)|Interpro (A0A6F7PLT4)
418	jg16489.t1	420	AAA domain-containing protein OS=Haemonchus contortus OX=6289 PE=3 SV=1	85.89% [420/489]			Uniprot (A0A6F7Q8S2)|Interpro (A0A6F7Q8S2)
419	jg17850.t1	104	Uncharacterized protein	78.79% [104/132]			Uniprot (A0A2G9UEW5)|Interpro (A0A2G9UEW5)			EMBL (KZ346940)
420	jg16823.t1	514	Innexin	89.08% [514/577]	GO:0005886 - plasma membrane|GO:0005921 - gap junction|GO:0006811 - ion transport|GO:0016021 - integral component of membrane		Uniprot (A0A016X081)|Interpro (A0A016X081)		Interpro (IPR000990)|Pfam (PF00876)	NCBI (597896579)|EMBL (JARK01000054)
421	jg16823.t2	527	Innexin OS=Haemonchus contortus OX=6289 GN=inx PE=3 SV=1	94.44% [527/558]			Uniprot (A0A6F7PZM9)|Interpro (A0A6F7PZM9)
422	jg17407.t1	291	Transporter major facilitator family protein	63.54% [291/458]	GO:0016021 - integral component of membrane|GO:0022857 - transmembrane transporter activity		Uniprot (W2SXJ0)|Interpro (W2SXJ0)	KEGG (nai:NECAME_12958)|KEGG GM (nai:NECAME_12958)	Interpro (IPR020846)|Interpro (IPR005828)|Interpro (IPR036259)|Interpro (IPR003663)|Interpro (IPR005829)|Pfam (PF00083)	NCBI (915251145)|EMBL (KI660358)
423	jg17355.t1	701	PAS fold domain containing protein	90.69% [701/773]	GO:0006355 - regulation of transcription DNA-templated|GO:0046983 - protein dimerization activity		Uniprot (W6ND14)|Interpro (W6ND14)		Interpro (IPR011598)|Interpro (IPR000014)|Interpro (IPR035965)|Interpro (IPR013767)|Pfam (PF00989)	EMBL (CAVP010058690)
424	jg17355.t2	710	PAS fold domain containing protein OS=Haemonchus contortus OX=6289 PE=4 SV=1	90.79% [710/782]			Uniprot (A0A6F7Q2Q2)|Interpro (A0A6F7Q2Q2)
425	jg17059.t1	291	Uncharacterized protein OS=Haemonchus contortus OX=6289 PE=4 SV=1	33.22% [291/876]			Uniprot (A0A6F7PNX5)|Interpro (A0A6F7PNX5)
426	jg17481.t1	99	Ion channel	66.89% [99/148]	GO:0016021 - integral component of membrane		Uniprot (A0A2G9ULV4)|Interpro (A0A2G9ULV4)		Interpro (IPR013099)|Pfam (PF07885)	EMBL (KZ346012)
427	jg17419.t1	145	Uncharacterized protein OS=Haemonchus contortus OX=6289 PE=4 SV=1	96.03% [145/151]			Uniprot (A0A6F7PQF2)|Interpro (A0A6F7PQF2)
428	jg18235.t1	131	Ground-like domain-containing protein OS=Haemonchus contortus OX=6289 PE=4 SV=1	59.28% [131/221]			Uniprot (A0A6F7PP10)|Interpro (A0A6F7PP10)
429	jg17436.t1	986	DUF3677 domain-containing protein OS=Haemonchus contortus OX=6289 PE=4 SV=1	81.35% [986/1212]			Uniprot (A0A6F7PY54)|Interpro (A0A6F7PY54)
430	jg18312.t1	323	Uncharacterized protein OS=Haemonchus contortus OX=6289 PE=4 SV=1	63.58% [323/508]			Uniprot (A0A6F7PI55)|Interpro (A0A6F7PI55)
431	jg18170.t1	174	Globin	98.31% [174/177]	GO:0005344 - oxygen carrier activity|GO:0005506 - iron ion binding|GO:0019825 - oxygen binding|GO:0020037 - heme binding		Uniprot (A0A2G9UL00)|Interpro (A0A2G9UL00)		Interpro (IPR000971)|Interpro (IPR009050)|Interpro (IPR012292)|Interpro (IPR012085)|Interpro (IPR044399)|Pfam (PF00042)	EMBL (KZ346107)
432	jg17244.t1	231	CCHC-type domain-containing protein OS=Haemonchus contortus OX=6289 PE=4 SV=1	46.02% [231/502]			Uniprot (A0A6F7PXB6)|Interpro (A0A6F7PXB6)
433	jg18130.t1	381	Eukaryotic translation initiation factor 5	93.38% [381/408]	GO:0003743 - translation initiation factor activity|GO:0005525 - GTP binding		Uniprot (A0A6F7PM37)|Interpro (A0A6F7PM37)		Interpro (IPR016024)|Interpro (IPR016021)|Interpro (IPR002735)|Interpro (IPR016189)|Interpro (IPR016190)|Interpro (IPR003307)|Pfam (PF01873)|Pfam (PF02020)
434	jg17757.t1	95	Uncharacterized protein	72.52% [95/131]			Uniprot (A0A2G9UQI1)|Interpro (A0A2G9UQI1)			EMBL (KZ345803)
435	jg17476.t1	80	Uncharacterized protein OS=Haemonchus contortus OX=6289 PE=4 SV=1	74.77% [80/107]			Uniprot (A0A6F7Q2J0)|Interpro (A0A6F7Q2J0)
436	jg18275.t1	383	Sugar phosphate phosphatase OS=Haemonchus contortus OX=6289 PE=3 SV=1	84.92% [383/451]			Uniprot (A0A6F7Q003)|Interpro (A0A6F7Q003)
437	jg16946.t1	248	Lipase_3 domain-containing protein	50.00% [248/496]	GO:0006629 - lipid metabolic process		Uniprot (A0A016UHA9)|Interpro (A0A016UHA9)		Interpro (IPR029058)|Interpro (IPR002921)|Pfam (PF01764)	NCBI (597864587)|EMBL (JARK01001378)
438	jg17918.t1	279	Major sperm protein OS=Haemonchus contortus OX=6289 PE=4 SV=1	62.70% [279/445]			Uniprot (A0A6F7PV31)|Interpro (A0A6F7PV31)
439	jg17869.t1	389	Peptidase M12B domain-containing protein OS=Haemonchus contortus OX=6289 PE=4 SV=1	83.66% [389/465]			Uniprot (A0A6F7Q4W1)|Interpro (A0A6F7Q4W1)
440	jg18188.t1	85	SCP-like protein	56.67% [85/150]	GO:0005576 - extracellular region		Uniprot (A0A2G9T3F6)|Interpro (A0A2G9T3F6)		Interpro (IPR018244)|Interpro (IPR014044)|Interpro (IPR035940)|Interpro (IPR001283)|Interpro (IPR002413)|Pfam (PF00188)	EMBL (KZ427987)
441	jg17559.t1	182	SCP-like protein	62.54% [182/291]			Uniprot (A0A2G9UB77)|Interpro (A0A2G9UB77)		Interpro (IPR014044)|Interpro (IPR035940)|Interpro (IPR001283)|Pfam (PF00188)	EMBL (KZ347580)
442	jg16913.t1	138	Lipocalin / cytosolic fatty-acid binding protein	97.87% [138/141]	GO:0008289 - lipid binding		Uniprot (A0A2G9UT49)|Interpro (A0A2G9UT49)		Interpro (IPR012674)|Interpro (IPR000463)|Interpro (IPR031259)|Interpro (IPR000566)|Pfam (PF00061)	EMBL (KZ345461)
443	jg16352.t1	78	Transmembrane protein 258	96.30% [78/81]	GO:0006487 - protein N-linked glycosylation|GO:0016021 - integral component of membrane|GO:0034998 - oligosaccharyltransferase I complex		Uniprot (A0A368G080)|Interpro (A0A368G080)		Interpro (IPR007915)|Pfam (PF05251)	EMBL (JOJR01000289)
444	jg16988.t1	295	Uncharacterized protein OS=Haemonchus contortus OX=6289 PE=4 SV=1	59.84% [295/493]			Uniprot (A0A6F7PWL4)|Interpro (A0A6F7PWL4)
445	jg16988.t2	274	Uncharacterized protein OS=Haemonchus contortus OX=6289 PE=4 SV=1	58.30% [274/470]			Uniprot (A0A6F7PWL4)|Interpro (A0A6F7PWL4)
446	jg18089.t1	113	Uncharacterized protein	98.26% [113/115]			Uniprot (A0A2G9V1R9)|Interpro (A0A2G9V1R9)			EMBL (KZ345054)
447	jg18203.t1	162	Hexosyltransferase	48.94% [162/331]	GO:0000139 - Golgi membrane|GO:0006486 - protein glycosylation|GO:0016021 - integral component of membrane|GO:0016758 - hexosyltransferase activity		Uniprot (A0A2G9URD0)|Interpro (A0A2G9URD0)		Interpro (IPR002659)|Pfam (PF01762)	EMBL (KZ345590)
448	jg18203.t2	162	Hexosyltransferase	49.39% [162/328]	GO:0000139 - Golgi membrane|GO:0006486 - protein glycosylation|GO:0016021 - integral component of membrane|GO:0016758 - hexosyltransferase activity		Uniprot (A0A2G9URD0)|Interpro (A0A2G9URD0)		Interpro (IPR002659)|Pfam (PF01762)	EMBL (KZ345590)
449	jg18203.t3	162	Hexosyltransferase	51.43% [162/315]	GO:0000139 - Golgi membrane|GO:0006486 - protein glycosylation|GO:0016021 - integral component of membrane|GO:0016758 - hexosyltransferase activity		Uniprot (A0A2G9URD0)|Interpro (A0A2G9URD0)		Interpro (IPR002659)|Pfam (PF01762)	EMBL (KZ345590)
450	jg18385.t1	227	ThiF domain-containing protein OS=Haemonchus contortus OX=6289 PE=3 SV=1	75.92% [227/299]			Uniprot (A0A6F7PLR3)|Interpro (A0A6F7PLR3)
451	jg16893.t1	1284	Poly ADP-ribose polymerase OS=Haemonchus contortus OX=6289 PE=4 SV=1	85.37% [1284/1504]			Uniprot (A0A6F7PMD6)|Interpro (A0A6F7PMD6)
452	jg16658.t1	173	Uncharacterized protein	53.40% [173/324]	GO:0019441 - tryptophan catabolic process to kynurenine|GO:0020037 - heme binding|GO:0046872 - metal ion binding		Uniprot (A0A158QLU1)|Interpro (A0A158QLU1)		Interpro (IPR000898)|Interpro (IPR037217)|Pfam (PF01231)	EMBL (UZAF01016595)
453	jg16551.t1	463	Aminotran_1_2 domain-containing protein OS=Haemonchus contortus OX=6289 PE=3 SV=1	82.09% [463/564]			Uniprot (A0A6F7PRZ7)|Interpro (A0A6F7PRZ7)
454	jg18113.t1	257	CIA30 domain-containing protein OS=Haemonchus contortus OX=6289 PE=3 SV=1	73.22% [257/351]			Uniprot (A0A6F7PIA2)|Interpro (A0A6F7PIA2)
455	jg17765.t1	501	NADPH-dependent diflavin oxidoreductase 1 OS=Haemonchus contortus OX=6289 PE=3 SV=1	84.49% [501/593]			Uniprot (A0A6F7PNP7)|Interpro (A0A6F7PNP7)
456	jg17225.t1	307	G_PROTEIN_RECEP_F1_2 domain-containing protein OS=Haemonchus contortus OX=6289 PE=4 SV=1	89.24% [307/344]			Uniprot (A0A6F7Q757)|Interpro (A0A6F7Q757)
457	jg16734.t1	43	Uncharacterized protein	43.00% [43/100]			Uniprot (A0A2G9V5T3)|Interpro (A0A2G9V5T3)			EMBL (KZ344985)
458	jg17983.t1	509	PH domain protein	98.26% [509/518]			Uniprot (A0A2G9UYY6)|Interpro (A0A2G9UYY6)		Interpro (IPR011993)|Interpro (IPR001849)|Pfam (PF00169)	EMBL (KZ345144)
459	jg16930.t1	67	Uncharacterized protein OS=Haemonchus contortus OX=6289 PE=4 SV=1	60.91% [67/110]			Uniprot (A0A6F7Q9B8)|Interpro (A0A6F7Q9B8)
460	jg17898.t1	153	Hexosyltransferase	70.51% [153/217]	GO:0000139 - Golgi membrane|GO:0006486 - protein glycosylation|GO:0016021 - integral component of membrane|GO:0016758 - hexosyltransferase activity		Uniprot (A0A2G9UQM7)|Interpro (A0A2G9UQM7)		Interpro (IPR002659)|Pfam (PF01762)	EMBL (KZ345670)
461	jg16861.t1	63	Uncharacterized protein OS=Haemonchus contortus OX=6289 PE=4 SV=1	81.82% [63/77]			Uniprot (A0A6F7Q462)|Interpro (A0A6F7Q462)
462	jg16166.t1	745	Coiled-coil domain-containing protein 128	50.27% [745/1482]	GO:0005769 - early endosome		Uniprot (A0A368GWT2)|Interpro (A0A368GWT2)		Interpro (IPR024964)|Interpro (IPR006595)|Interpro (IPR019348)|Interpro (IPR006594)|Interpro (IPR040024)|Interpro (IPR019343)|Pfam (PF10607)|Pfam (PF10205)|Pfam (PF10212)	EMBL (JOJR01000052)
463	jg17190.t1	1026	Uncharacterized protein	65.27% [1026/1572]	GO:0004867 - serine-type endopeptidase inhibitor activity		Uniprot (A0A158QLA8)|Interpro (A0A158QLA8)		Interpro (IPR006150)|Interpro (IPR002223)|Interpro (IPR036880)|Interpro (IPR028150)|Interpro (IPR020901)|Interpro (IPR000716)|Interpro (IPR036857)|Pfam (PF00014)|Pfam (PF14625)|Pfam (PF00086)	EMBL (UZAF01016441)
464	jg17190.t2	950	Uncharacterized protein	66.95% [950/1419]	GO:0004867 - serine-type endopeptidase inhibitor activity		Uniprot (A0A158QLA8)|Interpro (A0A158QLA8)		Interpro (IPR006150)|Interpro (IPR002223)|Interpro (IPR036880)|Interpro (IPR028150)|Interpro (IPR020901)|Interpro (IPR000716)|Interpro (IPR036857)|Pfam (PF00014)|Pfam (PF14625)|Pfam (PF00086)	EMBL (UZAF01016441)
465	jg18011.t1	363	ACT domain-containing protein OS=Haemonchus contortus OX=6289 PE=4 SV=1	78.23% [363/464]			Uniprot (A0A6F7PMC6)|Interpro (A0A6F7PMC6)
466	jg17060.t1	94	TIL domain-containing protein OS=Haemonchus contortus OX=6289 PE=4 SV=1	75.20% [94/125]			Uniprot (A0A6F7Q8G2)|Interpro (A0A6F7Q8G2)
467	jg17060.t2	91	TIL domain-containing protein OS=Haemonchus contortus OX=6289 PE=4 SV=1	73.98% [91/123]			Uniprot (A0A6F7Q8G2)|Interpro (A0A6F7Q8G2)
468	jg17653.t1	359	Glutamine synthetase OS=Haemonchus contortus OX=6289 PE=3 SV=1	88.21% [359/407]			Uniprot (A0A6F7Q0J5)|Interpro (A0A6F7Q0J5)
469	jg16526.t1	242	Rab3 GTPase-activating protein catalytic subunit OS=Haemonchus contortus OX=6289 PE=3 SV=1	85.51% [242/283]			Uniprot (A0A6F7PTX0)|Interpro (A0A6F7PTX0)
470	jg16620.t1	152	Uncharacterized protein	84.44% [152/180]			Uniprot (A0A2G9TXE1)|Interpro (A0A2G9TXE1)		Interpro (IPR000560)|Interpro (IPR029033)|Pfam (PF00328)	EMBL (KZ351908)
471	jg16292.t1	734	Late embryogeneis abundant protein	45.82% [734/1602]			Uniprot (A0A2G9UV03)|Interpro (A0A2G9UV03)			EMBL (KZ345342)
472	jg16292.t2	734	Late embryogeneis abundant protein	46.08% [734/1593]			Uniprot (A0A2G9UV03)|Interpro (A0A2G9UV03)			EMBL (KZ345342)
473	jg18146.t1	353	Uncharacterized protein	82.86% [353/426]			Uniprot (A0A2G9UYI2)|Interpro (A0A2G9UYI2)			EMBL (KZ345158)
474	jg16230.t1	324	CPG4 domain-containing protein OS=Haemonchus contortus OX=6289 PE=4 SV=1	57.65% [324/562]			Uniprot (A0A6F7Q272)|Interpro (A0A6F7Q272)
475	jg17283.t1	289	Metalloendopeptidase	47.77% [289/605]	GO:0004222 - metalloendopeptidase activity|GO:0008270 - zinc ion binding		Uniprot (A0A2G9U1V8)|Interpro (A0A2G9U1V8)		Interpro (IPR034035)|Interpro (IPR024079)|Interpro (IPR001506)|Interpro (IPR006026)|Pfam (PF01400)	EMBL (KZ350155)
476	jg17009.t1	227	Protein kinase domain-containing protein	88.67% [227/256]	GO:0004674 - protein serine/threonine kinase activity|GO:0005524 - ATP binding		Uniprot (A0A2G9UCR9)|Interpro (A0A2G9UCR9)		Interpro (IPR011009)|Interpro (IPR000719)|Interpro (IPR017441)|Interpro (IPR008271)|Pfam (PF00069)	EMBL (KZ347290)
477	jg17132.t1	229	Neur_chan_LBD domain-containing protein OS=Haemonchus contortus OX=6289 PE=3 SV=1	72.47% [229/316]			Uniprot (A0A6F7PRJ1)|Interpro (A0A6F7PRJ1)
478	jg17925.t1	223	RNA helicase OS=Haemonchus contortus OX=6289 PE=4 SV=1	26.67% [223/836]			Uniprot (A0A6F7PIC9)|Interpro (A0A6F7PIC9)
479	jg17925.t2	198	RNA helicase OS=Haemonchus contortus OX=6289 PE=4 SV=1	49.62% [198/399]			Uniprot (A0A6F7PIC9)|Interpro (A0A6F7PIC9)
480	jg17925.t3	217	RNA helicase OS=Haemonchus contortus OX=6289 PE=4 SV=1	42.22% [217/514]			Uniprot (A0A6F7PIC9)|Interpro (A0A6F7PIC9)
481	jg17925.t4	107	Uncharacterized protein	26.03% [107/411]			Uniprot (A0A2G9UFP3)|Interpro (A0A2G9UFP3)			EMBL (KZ346794)
482	jg16175.t1	100	Uncharacterized protein	78.13% [100/128]			Uniprot (A0A2G9V5B5)|Interpro (A0A2G9V5B5)		Interpro (IPR032710)	EMBL (KZ344989)
483	jg16992.t1	34	Uncharacterized protein	19.54% [34/174]			Uniprot (A0A0G4HVE8)|Interpro (A0A0G4HVE8)
484	jg17024.t1	59	Uncharacterized protein	44.36% [59/133]			Uniprot (A0A0N4X6M1)|Interpro (A0A0N4X6M1)			EMBL (UZAF01021769)
485	jg17594.t1	100	G_PROTEIN_RECEP_F1_2 domain-containing protein OS=Haemonchus contortus OX=6289 PE=3 SV=1	69.44% [100/144]			Uniprot (A0A6F7Q676)|Interpro (A0A6F7Q676)
486	jg16664.t1	157	Uncharacterized protein OS=Haemonchus contortus OX=6289 PE=4 SV=1	47.43% [157/331]			Uniprot (A0A6F7Q864)|Interpro (A0A6F7Q864)
487	jg16672.t1	327	Hist_deacetyl domain-containing protein OS=Haemonchus contortus OX=6289 PE=4 SV=1	90.33% [327/362]			Uniprot (A0A6F7Q4T5)|Interpro (A0A6F7Q4T5)
488	jg17305.t1	870	Uncharacterized protein OS=Haemonchus contortus OX=6289 PE=3 SV=1	90.91% [870/957]			Uniprot (A0A6F7PL93)|Interpro (A0A6F7PL93)
489	jg17776.t1	167	Uncharacterized protein OS=Haemonchus contortus OX=6289 PE=4 SV=1	32.49% [167/514]			Uniprot (A0A6F7Q1H2)|Interpro (A0A6F7Q1H2)
490	jg17635.t1	420	Cytochrome P450 4V2 (inferred by orthology to a human protein)	81.71% [420/514]	GO:0004497 - monooxygenase activity|GO:0005506 - iron ion binding|GO:0016021 - integral component of membrane|GO:0016705 - oxidoreductase activity acting on paired donors with incorporation or reduction of molecular oxygen|GO:0020037 - heme binding		Uniprot (A0A0N4XYL8)|Interpro (A0A0N4XYL8)		Interpro (IPR001128)|Interpro (IPR017972)|Interpro (IPR002401)|Interpro (IPR036396)|Pfam (PF00067)	EMBL (UYSL01019974)
491	jg17457.t1	151	Uncharacterized protein	85.31% [151/177]			Uniprot (A0A2G9TSV8)|Interpro (A0A2G9TSV8)			EMBL (KZ354221)
492	jg17882.t1	102	Surfactant protein B	98.08% [102/104]			Uniprot (A0A2G9UV99)|Interpro (A0A2G9UV99)		Interpro (IPR008138)|Interpro (IPR011001)|Interpro (IPR008139)|Pfam (PF03489)	EMBL (KZ345080)
493	jg17847.t1	703	HATPase_c domain-containing protein	97.77% [703/719]	GO:0005524 - ATP binding|GO:0006457 - protein folding|GO:0016887 - ATP hydrolysis activity|GO:0051082 - unfolded protein binding		Uniprot (A0A0N4WG43)|Interpro (A0A0N4WG43)		Interpro (IPR003594)|Interpro (IPR036890)|Interpro (IPR019805)|Interpro (IPR037196)|Interpro (IPR001404)|Interpro (IPR020575)|Interpro (IPR020568)|Pfam (PF02518)|Pfam (PF00183)	EMBL (UZAF01017132)
494	jg17017.t1	166	RRP15-like protein	78.67% [166/211]	GO:0006364 - rRNA processing		Uniprot (A0A2G9U2I7)|Interpro (A0A2G9U2I7)		Interpro (IPR012459)|Pfam (PF07890)	EMBL (KZ349941)
495	jg16288.t1	115	Uncharacterized protein	98.29% [115/117]			Uniprot (A0A2G9UT59)|Interpro (A0A2G9UT59)			EMBL (KZ345459)
496	jg18323.t1	324	Vacuolar protein sorting-associated protein 54 OS=Haemonchus contortus OX=6289 PE=3 SV=1	34.80% [324/931]			Uniprot (A0A6F7PVG6)|Interpro (A0A6F7PVG6)
497	jg17373.t1	404	Kynurenine 3-monooxygenase OS=Haemonchus contortus OX=6289 PE=3 SV=1	86.32% [404/468]			Uniprot (A0A6F7Q6K8)|Interpro (A0A6F7Q6K8)
498	jg16213.t1	41	Zonadhesin	26.62% [41/154]			Uniprot (R0M8I9)|Interpro (R0M8I9)			NCBI (484856510)|EMBL (KB908939)
499	jg17800.t1	111	Uncharacterized protein	89.52% [111/124]	GO:0005576 - extracellular region|GO:0009986 - cell surface		Uniprot (A0A158QNI0)|Interpro (A0A158QNI0)		Interpro (IPR001534)|Interpro (IPR038479)|Pfam (PF01060)	EMBL (UZAF01017308)
500	jg17545.t1	491	Uncharacterized protein	34.50% [491/1423]			Uniprot (A0A158QQF8)|Interpro (A0A158QQF8)			EMBL (UZAF01018739)
501	jg17108.t1	221	Uncharacterized protein OS=Haemonchus contortus OX=6289 PE=4 SV=1	73.91% [221/299]			Uniprot (A0A6F7Q8J6)|Interpro (A0A6F7Q8J6)
502	jg16434.t1	314	PlsC domain-containing protein OS=Haemonchus contortus OX=6289 PE=3 SV=1	80.31% [314/391]			Uniprot (A0A6F7PU70)|Interpro (A0A6F7PU70)
503	jg16378.t1	424	Alpha-amylase OS=Haemonchus contortus OX=6289 PE=3 SV=1	61.27% [424/692]			Uniprot (A0A6F7Q1E9)|Interpro (A0A6F7Q1E9)
504	jg17218.t1	120	RRM domain-containing protein	36.04% [120/333]	GO:0003723 - RNA binding|GO:0006396 - RNA processing|GO:0008173 - RNA methyltransferase activity		Uniprot (A0A2G9UY53)|Interpro (A0A2G9UY53)		Interpro (IPR012677)|Interpro (IPR035979)|Interpro (IPR000504)|Interpro (IPR029063)|Interpro (IPR010280)|Pfam (PF00076)	EMBL (KZ345241)
505	jg18266.t1	94	Uncharacterized protein OS=Haemonchus contortus OX=6289 PE=4 SV=1	67.14% [94/140]			Uniprot (A0A6F7Q4P0)|Interpro (A0A6F7Q4P0)
506	jg17465.t1	473	Aminopeptidase OS=Haemonchus contortus OX=6289 PE=3 SV=1	80.44% [473/588]			Uniprot (A0A6F7Q2H4)|Interpro (A0A6F7Q2H4)
507	jg16812.t1	286	Uncharacterized protein	40.97% [286/698]	GO:0004190 - aspartic-type endopeptidase activity|GO:0016021 - integral component of membrane		Uniprot (A0A261AB01)|Interpro (A0A261AB01)		Interpro (IPR001461)|Interpro (IPR001969)|Interpro (IPR034164)|Interpro (IPR033121)|Interpro (IPR021109)|Pfam (PF00026)	NCBI (1233641806)|EMBL (NMWX01000009)
508	jg18074.t1	147	Uncharacterized protein	83.05% [147/177]			Uniprot (A0A2G9V5X4)|Interpro (A0A2G9V5X4)			EMBL (KZ345000)
509	jg18192.t1	145	Transthyretin-like family protein	97.32% [145/149]	GO:0005576 - extracellular region|GO:0009986 - cell surface		Uniprot (A0A2G9TY43)|Interpro (A0A2G9TY43)		Interpro (IPR001534)|Interpro (IPR038479)|Pfam (PF01060)	EMBL (KZ352482)
510	jg18062.t1	57	WGS project CAEQ00000000 data annotated contig 2240	34.97% [57/163]	GO:0005643 - nuclear pore		Uniprot (F9WCJ6)|Interpro (F9WCJ6)		Interpro (IPR024864)|Interpro (IPR025712)|Pfam (PF13874)	EMBL (CAEQ01001731)
511	jg16246.t1	136	Uncharacterized protein	54.62% [136/249]	GO:0016021 - integral component of membrane		Uniprot (A0A2G9V363)|Interpro (A0A2G9V363)			EMBL (KZ345022)
512	jg18034.t1	137	Recep_L_domain domain-containing protein OS=Haemonchus contortus OX=6289 PE=4 SV=1	50.37% [137/272]			Uniprot (A0A6F7PJV4)|Interpro (A0A6F7PJV4)
513	jg17815.t1	149	Transthyretin-like family protein	88.17% [149/169]	GO:0005576 - extracellular region|GO:0009986 - cell surface		Uniprot (A0A2G9UPG6)|Interpro (A0A2G9UPG6)		Interpro (IPR001534)|Interpro (IPR038479)|Pfam (PF01060)	EMBL (KZ345781)
514	jg16608.t1	302	alpha-12-Mannosidase OS=Haemonchus contortus OX=6289 PE=3 SV=1	63.71% [302/474]			Uniprot (A0A6F7PLY5)|Interpro (A0A6F7PLY5)
515	jg16501.t1	294	Acyltransferase OS=Haemonchus contortus OX=6289 PE=3 SV=1	83.76% [294/351]			Uniprot (A0A6F7PTY8)|Interpro (A0A6F7PTY8)
516	jg17045.t1	105	Uncharacterized protein OS=Haemonchus contortus OX=6289 PE=4 SV=1	72.41% [105/145]			Uniprot (A0A6F7Q0N8)|Interpro (A0A6F7Q0N8)
517	jg16474.t1	286	Ubiquitinyl hydrolase 1	56.97% [286/502]	GO:0004843 - thiol-dependent deubiquitinase|GO:0006511 - ubiquitin-dependent protein catabolic process|GO:0016021 - integral component of membrane		Uniprot (A0A498SF31)|Interpro (A0A498SF31)		Interpro (IPR038765)|Interpro (IPR001578)|Interpro (IPR036959)|Interpro (IPR036249)|Interpro (IPR017937)|Interpro (IPR013766)|Pfam (PF01088)|Pfam (PF00085)	EMBL (UPTC01000832)
518	jg16462.t1	323	MRP-S28 domain-containing protein OS=Haemonchus contortus OX=6289 PE=4 SV=1	83.03% [323/389]			Uniprot (A0A6F7PU27)|Interpro (A0A6F7PU27)
519	jg16338.t1	165	Uncharacterized protein	93.75% [165/176]			Uniprot (A0A2G9UM18)|Interpro (A0A2G9UM18)			EMBL (KZ345992)
520	jg16711.t1	179	Uncharacterized protein OS=Haemonchus contortus OX=6289 PE=4 SV=1	84.04% [179/213]			Uniprot (A0A6F7Q811)|Interpro (A0A6F7Q811)
521	jg17944.t1	221	Uncharacterized protein	46.33% [221/477]			Uniprot (A0A3S0ZSS1)|Interpro (A0A3S0ZSS1)			EMBL (RQTK01000840)
522	jg17740.t1	138	KxDL domain-containing protein	90.20% [138/153]			Uniprot (A0A2G9V340)|Interpro (A0A2G9V340)		Interpro (IPR039843)|Interpro (IPR019371)|Pfam (PF10241)	EMBL (KZ345057)
523	jg18253.t1	181	Uncharacterized protein OS=Haemonchus contortus OX=6289 PE=4 SV=1	77.68% [181/233]			Uniprot (A0A6F7Q5S5)|Interpro (A0A6F7Q5S5)
524	jg16542.t1	570	C2H2-type domain-containing protein OS=Haemonchus contortus OX=6289 PE=4 SV=1	90.19% [570/632]			Uniprot (A0A6F7PMC5)|Interpro (A0A6F7PMC5)
525	jg16587.t1	287	CPG4 domain-containing protein OS=Haemonchus contortus OX=6289 PE=4 SV=1	66.59% [287/431]			Uniprot (A0A6F7PRS2)|Interpro (A0A6F7PRS2)
526	jg16587.t2	287	CPG4 domain-containing protein OS=Haemonchus contortus OX=6289 PE=4 SV=1	66.28% [287/433]			Uniprot (A0A6F7PRS2)|Interpro (A0A6F7PRS2)
527	jg18122.t1	266	Ser/Thr phosphatase family protein	98.15% [266/271]	GO:0016787 - hydrolase activity		Uniprot (A0A2G9V7D3)|Interpro (A0A2G9V7D3)		Interpro (IPR004843)|Interpro (IPR029052)|Pfam (PF00149)	EMBL (KZ344990)
528	jg17349.t1	788	Uncharacterized protein OS=Haemonchus contortus OX=6289 PE=3 SV=1	84.37% [788/934]			Uniprot (A0A6F7PXT9)|Interpro (A0A6F7PXT9)
529	jg16380.t1	52	Uncharacterized protein	57.78% [52/90]			Uniprot (A0A7I4YZ28)|Interpro (A0A7I4YZ28)
530	jg17603.t1	67	Uncharacterized protein	97.10% [67/69]			Uniprot (A0A2G9UNM3)|Interpro (A0A2G9UNM3)			EMBL (KZ345829)
531	jg16789.t1	105	Ground-like domain protein	98.13% [105/107]			Uniprot (A0A2G9UQG8)|Interpro (A0A2G9UQG8)		Interpro (IPR007284)|Pfam (PF04155)	EMBL (KZ345689)
532	jg17333.t1	161	Uncharacterized protein OS=Haemonchus contortus OX=6289 PE=4 SV=1	58.55% [161/275]			Uniprot (A0A6F7Q6G5)|Interpro (A0A6F7Q6G5)
533	jg17517.t1	645	Uncharacterized protein	88.84% [645/726]	GO:0003774 - cytoskeletal motor activity|GO:0005524 - ATP binding|GO:0016459 - myosin complex|GO:0030016 - myofibril|GO:0032982 - myosin filament|GO:0051015 - actin filament binding		Uniprot (A0A016UMF1)|Interpro (A0A016UMF1)		Interpro (IPR036961)|Interpro (IPR001609)|Interpro (IPR027401)|Interpro (IPR004009)|Interpro (IPR008989)|Interpro (IPR002928)|Interpro (IPR027417)|Pfam (PF00063)|Pfam (PF02736)|Pfam (PF01576)	NCBI (597866303)|EMBL (JARK01001372)
534	jg17781.t1	326	Ion channel	91.83% [326/355]	GO:0016021 - integral component of membrane		Uniprot (A0A2G9UYR3)|Interpro (A0A2G9UYR3)		Interpro (IPR013099)|Pfam (PF07885)	EMBL (KZ345147)
535	jg16885.t1	871	BK channel	89.61% [871/972]	GO:0016021 - integral component of membrane|GO:0060072 - large conductance calcium-activated potassium channel activity		Uniprot (B2BF56)|Interpro (B2BF56)		Interpro (IPR024939)|Interpro (IPR005821)|Interpro (IPR003929)|Interpro (IPR036291)|Interpro (IPR027359)|Pfam (PF03493)|Pfam (PF00520)	NCBI (152941671)|EMBL (EF494185)
536	jg17707.t1	352	Uncharacterized protein OS=Haemonchus contortus OX=6289 PE=4 SV=1	81.11% [352/434]			Uniprot (A0A6F7PJH4)|Interpro (A0A6F7PJH4)
537	jg16302.t1	361	tRNA (guanine(37)-N1)-methyltransferase	70.92% [361/509]	GO:0005634 - nucleus|GO:0005759 - mitochondrial matrix|GO:0052906 - tRNA (guanine(37)-N(1))-methyltransferase activity		Uniprot (A0A2G9U276)|Interpro (A0A2G9U276)		Interpro (IPR030382)|Interpro (IPR029063)|Interpro (IPR025792)|Pfam (PF02475)	EMBL (KZ349980)
538	jg17675.t1	1344	Uncharacterized protein OS=Haemonchus contortus OX=6289 PE=3 SV=1	76.15% [1344/1765]			Uniprot (A0A6F7Q4I7)|Interpro (A0A6F7Q4I7)
539	jg17675.t2	1342	Uncharacterized protein OS=Haemonchus contortus OX=6289 PE=3 SV=1	76.60% [1342/1752]			Uniprot (A0A6F7Q4I7)|Interpro (A0A6F7Q4I7)
540	jg16632.t1	379	RUN domain-containing protein	87.94% [379/431]	GO:0016788 - hydrolase activity acting on ester bonds		Uniprot (A0A2G9UNE9)|Interpro (A0A2G9UNE9)		Interpro (IPR004012)|Interpro (IPR037213)|Interpro (IPR037460)|Interpro (IPR013830)|Interpro (IPR036514)|Pfam (PF13472)|Pfam (PF02759)	EMBL (KZ345862)
541	jg17509.t1	143	Uncharacterized protein OS=Haemonchus contortus OX=6289 PE=4 SV=1	88.82% [143/161]			Uniprot (A0A6F7Q3M4)|Interpro (A0A6F7Q3M4)
542	jg17736.t1	1199	ARID domain-containing protein OS=Haemonchus contortus OX=6289 PE=4 SV=1	70.90% [1199/1691]			Uniprot (A0A6F7Q1L3)|Interpro (A0A6F7Q1L3)
543	jg17995.t1	278	G_PROTEIN_RECEP_F1_2 domain-containing protein	69.33% [278/401]	GO:0016021 - integral component of membrane		Uniprot (A0A016SGJ9)|Interpro (A0A016SGJ9)		Interpro (IPR017452)	NCBI (597839881)|EMBL (JARK01001567)
544	jg16341.t1	64	Uncharacterized protein	56.14% [64/114]			Uniprot (A0A2G9UI40)|Interpro (A0A2G9UI40)			EMBL (KZ346465)
545	jg16135.t1	334	G_PROTEIN_RECEP_F1_2 domain-containing protein OS=Haemonchus contortus OX=6289 PE=4 SV=1	83.50% [334/400]			Uniprot (A0A6F7Q891)|Interpro (A0A6F7Q891)
546	jg16922.t1	86	Peptidase A1 domain-containing protein	92.47% [86/93]			Uniprot (A0A2G9TI12)|Interpro (A0A2G9TI12)		Interpro (IPR033121)|Interpro (IPR021109)|Pfam (PF00026)	EMBL (KZ364558)
547	jg17164.t1	124	GLOBIN domain-containing protein OS=Haemonchus contortus OX=6289 PE=3 SV=1	72.09% [124/172]			Uniprot (A0A6F7PYV9)|Interpro (A0A6F7PYV9)
548	jg17172.t1	140	Uncharacterized protein OS=Haemonchus contortus OX=6289 PE=4 SV=1	61.67% [140/227]			Uniprot (A0A6F7NVK9)|Interpro (A0A6F7NVK9)
549	jg17094.t1	144	K+ channel tetramerization domain protein	83.24% [144/173]	GO:0005249 - voltage-gated potassium channel activity|GO:0008076 - voltage-gated potassium channel complex|GO:0034765 - regulation of ion transmembrane transport|GO:0051260 - protein homooligomerization		Uniprot (A0A2G9UR05)|Interpro (A0A2G9UR05)		Interpro (IPR000210)|Interpro (IPR003974)|Interpro (IPR011333)|Interpro (IPR003131)|Interpro (IPR028325)|Pfam (PF02214)	EMBL (KZ345623)
550	jg17310.t1	571	Glutamate--cysteine ligase	93.76% [571/609]	GO:0004357 - glutamate-cysteine ligase activity|GO:0005524 - ATP binding|GO:0006750 - glutathione biosynthetic process		Uniprot (A0A2G9UVE0)|Interpro (A0A2G9UVE0)		Interpro (IPR004308)|Interpro (IPR014746)|Pfam (PF03074)	EMBL (KZ345314)
551	jg18361.t1	181	Uncharacterized protein OS=Haemonchus contortus OX=6289 PE=3 SV=1	69.88% [181/259]			Uniprot (A0A6F7PU32)|Interpro (A0A6F7PU32)
552	jg17524.t1			0.00% [0/80]
553	jg16270.t1	161	Uncharacterized protein OS=Haemonchus contortus OX=6289 PE=4 SV=1	94.15% [161/171]			Uniprot (A0A6F7Q7W3)|Interpro (A0A6F7Q7W3)
554	jg17719.t1	3751	Uncharacterized protein OS=Haemonchus contortus OX=6289 PE=4 SV=1	80.63% [3751/4652]			Uniprot (A0A6F7Q1N3)|Interpro (A0A6F7Q1N3)
555	jg18380.t1	405	WD_REPEATS_REGION domain-containing protein OS=Haemonchus contortus OX=6289 PE=4 SV=1	81.33% [405/498]			Uniprot (A0A6F7PLR9)|Interpro (A0A6F7PLR9)
556	jg16852.t1	383	C2 calcium-dependent membrane targeting domain containing protein OS=Haemonchus contortus OX=6289 PE=4 SV=1	96.47% [383/397]			Uniprot (A0A6F7PZH7)|Interpro (A0A6F7PZH7)
557	jg17258.t1	271	Harbinger transposase-derived nuclease	68.09% [271/398]	GO:0005634 - nucleus|GO:0005737 - cytoplasm|GO:0016787 - hydrolase activity|GO:0046872 - metal ion binding		Uniprot (A0A2G9URM1)|Interpro (A0A2G9URM1)		Interpro (IPR026103)|Interpro (IPR027806)|Pfam (PF13359)	EMBL (KZ345575)
558	jg18338.t1	1864	Uncharacterized protein OS=Haemonchus contortus OX=6289 PE=3 SV=1	94.86% [1864/1965]			Uniprot (A0A6F7PUD2)|Interpro (A0A6F7PUD2)
559	jg16625.t1	421	Uncharacterized protein OS=Haemonchus contortus OX=6289 PE=3 SV=1	89.96% [421/468]			Uniprot (A0A6F7Q9I3)|Interpro (A0A6F7Q9I3)
560	jg16442.t1	177	Uncharacterized protein	81.19% [177/218]	GO:0003735 - structural constituent of ribosome|GO:0005739 - mitochondrion|GO:0005840 - ribosome|GO:0006412 - translation		Uniprot (A0A2G9UWD2)|Interpro (A0A2G9UWD2)		Interpro (IPR007740)|Pfam (PF05046)	EMBL (KZ345253)
561	jg17065.t1	95	Uncharacterized protein	71.43% [95/133]	GO:0016021 - integral component of membrane		Uniprot (A0A0N4VSC9)|Interpro (A0A0N4VSC9)			EMBL (UZAF01000110)
562	jg17195.t1	50	Uncharacterized protein	26.88% [50/186]			Uniprot (A0A4X3PI06)|Interpro (A0A4X3PI06)
563	jg16487.t1	203	Uncharacterized protein	81.53% [203/249]			Uniprot (A0A2G9V4P0)|Interpro (A0A2G9V4P0)			EMBL (KZ345001)
564	jg16122.t1	145	Uncharacterized protein OS=Haemonchus contortus OX=6289 PE=4 SV=1	69.38% [145/209]			Uniprot (A0A6F7PP00)|Interpro (A0A6F7PP00)
565	jg16935.t1	88	Uncharacterized protein OS=Haemonchus contortus OX=6289 PE=4 SV=1	26.91% [88/327]			Uniprot (A0A6F7PV55)|Interpro (A0A6F7PV55)
566	jg17972.t1	139	Alpha-galactosidase	86.88% [139/160]	GO:0005975 - carbohydrate metabolic process|GO:0052692 - raffinose alpha-galactosidase activity		Uniprot (W6NT60)|Interpro (W6NT60)		Interpro (IPR013785)|Interpro (IPR002241)|Interpro (IPR013780)|Interpro (IPR041233)|Pfam (PF16499)|Pfam (PF17801)	EMBL (CAVP010058908)
567	jg17964.t1	59	Uncharacterized protein	49.58% [59/119]	GO:0016021 - integral component of membrane		Uniprot (A0A0N4XCF8)|Interpro (A0A0N4XCF8)			EMBL (UYSL01000034)
568	jg16253.t1	59	Ig-like domain-containing protein OS=Haemonchus contortus OX=6289 PE=4 SV=1	72.84% [59/81]			Uniprot (A0A6F7PZW4)|Interpro (A0A6F7PZW4)
569	jg16401.t1	364	BTB domain-containing protein OS=Haemonchus contortus OX=6289 PE=4 SV=1	84.26% [364/432]			Uniprot (A0A6F7Q1C7)|Interpro (A0A6F7Q1C7)
570	jg17369.t1	1691	UNC80 domain-containing protein OS=Haemonchus contortus OX=6289 PE=4 SV=1	89.90% [1691/1881]			Uniprot (A0A6F7PKQ6)|Interpro (A0A6F7PKQ6)
571	jg17220.t1	326	KRR1 small subunit processome component OS=Haemonchus contortus OX=6289 PE=3 SV=1	88.35% [326/369]			Uniprot (A0A6F7PR95)|Interpro (A0A6F7PR95)
572	jg17220.t2	515	KRR-R motif-containing protein 1	61.16% [515/842]	GO:0003723 - RNA binding|GO:0005730 - nucleolus|GO:0006364 - rRNA processing		Uniprot (A0A016UBV3)|Interpro (A0A016UBV3)		Interpro (IPR041174)|Interpro (IPR036612)|Interpro (IPR036867)|Interpro (IPR006941)|Interpro (IPR012337)|Interpro (IPR036397)|Interpro (IPR024166)|Pfam (PF04857)|Pfam (PF17903)	NCBI (597863220)|EMBL (JARK01001382)
573	jg16574.t1	58	Uncharacterized protein	45.67% [58/127]			Uniprot (A0A7I4YX09)|Interpro (A0A7I4YX09)
574	jg16562.t1	126	Uncharacterized protein OS=Haemonchus contortus OX=6289 PE=4 SV=1	74.56% [126/169]			Uniprot (A0A6F7Q402)|Interpro (A0A6F7Q402)
575	jg17692.t1	668	Uncharacterized protein OS=Haemonchus contortus OX=6289 PE=3 SV=1	86.98% [668/768]			Uniprot (A0A6F7Q4E9)|Interpro (A0A6F7Q4E9)
576	jg17692.t2	670	Uncharacterized protein OS=Haemonchus contortus OX=6289 PE=3 SV=1	87.47% [670/766]			Uniprot (A0A6F7Q4E9)|Interpro (A0A6F7Q4E9)
577	jg17692.t3	665	Uncharacterized protein OS=Haemonchus contortus OX=6289 PE=3 SV=1	86.93% [665/765]			Uniprot (A0A6F7Q4E9)|Interpro (A0A6F7Q4E9)
578	jg16796.t1	914	Peroxidase	86.39% [914/1058]	GO:0004601 - peroxidase activity|GO:0005576 - extracellular region|GO:0006979 - response to oxidative stress|GO:0010172 - embryonic body morphogenesis|GO:0020037 - heme binding|GO:0042744 - hydrogen peroxide catabolic process|GO:0048679 - regulation of axon regeneration		Uniprot (W6NCZ0)|Interpro (W6NCZ0)		Interpro (IPR000483)|Interpro (IPR019791)|Interpro (IPR010255)|Interpro (IPR037120)|Interpro (IPR007110)|Interpro (IPR036179)|Interpro (IPR013783)|Interpro (IPR013098)|Interpro (IPR003599)|Interpro (IPR003598)|Interpro (IPR001611)|Interpro (IPR003591)|Interpro (IPR032675)|Interpro (IPR000372)|Interpro (IPR034824)|Interpro (IPR034826)|Pfam (PF03098)|Pfam (PF07679)|Pfam (PF13855)|Pfam (PF01462)	EMBL (CAVP010058471)
579	jg17760.t1	49	Uncharacterized protein	33.79% [49/145]			Uniprot (A0A3P8DFY0)|Interpro (A0A3P8DFY0)
580	jg17057.t1	503	Uncharacterized protein OS=Haemonchus contortus OX=6289 PE=4 SV=1	89.34% [503/563]			Uniprot (A0A6F7PTK6)|Interpro (A0A6F7PTK6)
581	jg17424.t1	132	Uncharacterized protein OS=Haemonchus contortus OX=6289 PE=4 SV=1	81.99% [132/161]			Uniprot (A0A6F7PY44)|Interpro (A0A6F7PY44)
582	jg18302.t1	136	Succinate dehydrogenase assembly factor 2 mitochondrial	97.84% [136/139]	GO:0005759 - mitochondrial matrix|GO:0006121 - mitochondrial electron transport succinate to ubiquinone|GO:0018293 - protein-FAD linkage		Uniprot (A0A2G9U287)|Interpro (A0A2G9U287)		Interpro (IPR005631)|Interpro (IPR036714)|Interpro (IPR028882)|Pfam (PF03937)	EMBL (KZ350021)
583	jg17144.t1	46	Integrase catalytic domain-containing protein	28.40% [46/162]	GO:0003676 - nucleic acid binding|GO:0015074 - DNA integration		Uniprot (A0A0N4WSS6)|Interpro (A0A0N4WSS6)		Interpro (IPR040676)|Interpro (IPR001584)|Interpro (IPR041588)|Interpro (IPR012337)|Interpro (IPR036397)|Pfam (PF18701)|Pfam (PF17921)	EMBL (UZAF01018624)
584	jg18270.t1	285	Uncharacterized protein	86.63% [285/329]	GO:0007606 - sensory perception of chemical stimulus|GO:0016021 - integral component of membrane		Uniprot (A0A158QNM1)|Interpro (A0A158QNM1)		Interpro (IPR004151)|Pfam (PF03125)	EMBL (UZAF01017365)
585	jg17409.t1	322	Uncharacterized protein OS=Haemonchus contortus OX=6289 PE=4 SV=1	96.41% [322/334]			Uniprot (A0A6F7PY26)|Interpro (A0A6F7PY26)
586	jg17398.t1	121	Uncharacterized protein	48.40% [121/250]			Uniprot (A0A2G9UQZ0)|Interpro (A0A2G9UQZ0)			EMBL (KZ345619)
587	jg16361.t1	123	Uncharacterized protein	49.40% [123/249]			Uniprot (A0A7I4Z1L3)|Interpro (A0A7I4Z1L3)
588	jg18135.t1	303	Spectrin repeat-containing domain protein	54.40% [303/557]	GO:0003779 - actin binding|GO:0005509 - calcium ion binding		Uniprot (A0A2G9V5F8)|Interpro (A0A2G9V5F8)		Interpro (IPR011992)|Interpro (IPR014837)|Interpro (IPR002048)|Interpro (IPR018159)|Interpro (IPR002017)|Interpro (IPR036236)|Interpro (IPR013087)|Pfam (PF08726)|Pfam (PF00435)|Pfam (PF00096)	EMBL (KZ344990)
589	jg18341.t1	335	GLOBIN domain-containing protein OS=Haemonchus contortus OX=6289 PE=3 SV=1	74.28% [335/451]			Uniprot (A0A6F7PLI8)|Interpro (A0A6F7PLI8)
590	jg17417.t1	256	Uncharacterized protein	79.75% [256/321]			Uniprot (A0A2G9TX80)|Interpro (A0A2G9TX80)			EMBL (KZ352638)
591	jg16393.t1	195	MADF domain-containing protein	77.38% [195/252]			Uniprot (A0A2G9V693)|Interpro (A0A2G9V693)		Interpro (IPR006578)|Pfam (PF10545)	EMBL (KZ344995)
592	jg17867.t1	488	Beta-hexosaminidase OS=Haemonchus contortus OX=6289 PE=3 SV=1	86.99% [488/561]			Uniprot (A0A6F7PMY4)|Interpro (A0A6F7PMY4)
593	jg18288.t1	67	Uncharacterized protein	89.33% [67/75]			Uniprot (A0A0N4WBS0)|Interpro (A0A0N4WBS0)			EMBL (UZAF01016746)
594	jg16903.t1	26	Uncharacterized protein	24.53% [26/106]	GO:0015929 - hexosaminidase activity		Uniprot (A0A016T892)|Interpro (A0A016T892)		Interpro (IPR017853)|Interpro (IPR038901)	NCBI (597849412)|EMBL (JARK01001463)
595	jg17350.t1	103	Uncharacterized protein OS=Haemonchus contortus OX=6289 PE=4 SV=1	36.40% [103/283]			Uniprot (A0A6F7Q2Q0)|Interpro (A0A6F7Q2Q0)
596	jg17759.t1	346	Aminomethyltransferase	95.84% [346/361]	GO:0004047 - aminomethyltransferase activity|GO:0005739 - mitochondrion|GO:0006546 - glycine catabolic process|GO:0008483 - transaminase activity|GO:0032259 - methylation		Uniprot (A0A2G9USK5)|Interpro (A0A2G9USK5)		Interpro (IPR006223)|Interpro (IPR028896)|Interpro (IPR013977)|Interpro (IPR006222)|Interpro (IPR029043)|Interpro (IPR027266)|Pfam (PF01571)|Pfam (PF08669)	EMBL (KZ345516)
597	jg16323.t1	315	Glucuronosyltransferase OS=Haemonchus contortus OX=6289 PE=4 SV=1	65.35% [315/482]			Uniprot (A0A6F7PUN5)|Interpro (A0A6F7PUN5)
598	jg18175.t1	174	Globin	98.31% [174/177]	GO:0005344 - oxygen carrier activity|GO:0005506 - iron ion binding|GO:0019825 - oxygen binding|GO:0020037 - heme binding		Uniprot (A0A2G9UQF8)|Interpro (A0A2G9UQF8)		Interpro (IPR000971)|Interpro (IPR009050)|Interpro (IPR012292)|Interpro (IPR012085)|Interpro (IPR044399)|Pfam (PF00042)	EMBL (KZ345690)
599	jg17908.t1	156	Recep_L_domain domain-containing protein	46.57% [156/335]	GO:0016021 - integral component of membrane		Uniprot (A0A158QQF7)|Interpro (A0A158QQF7)		Interpro (IPR000494)|Interpro (IPR036941)|Pfam (PF01030)	EMBL (UZAF01018738)
600	jg17494.t1	1033	Uncharacterized protein OS=Haemonchus contortus OX=6289 PE=3 SV=1	91.50% [1033/1129]			Uniprot (A0A6F7Q6E1)|Interpro (A0A6F7Q6E1)
601	jg18230.t1	482	PDZ domain-containing protein OS=Haemonchus contortus OX=6289 PE=3 SV=1	92.34% [482/522]			Uniprot (A0A6F7PX11)|Interpro (A0A6F7PX11)
602	jg17557.t1	111	Uncharacterized protein	82.84% [111/134]			Uniprot (A0A2G9UKP5)|Interpro (A0A2G9UKP5)			EMBL (KZ346156)
603	jg17328.t1	338	MFS domain-containing protein OS=Haemonchus contortus OX=6289 PE=4 SV=1	65.13% [338/519]			Uniprot (A0A6F7PPZ6)|Interpro (A0A6F7PPZ6)
604	jg16644.t1	300	Serine/threonine-protein phosphatase OS=Haemonchus contortus OX=6289 PE=3 SV=1	69.28% [300/433]			Uniprot (A0A6F7Q9D6)|Interpro (A0A6F7Q9D6)
605	jg16534.t1	68	Uncharacterized protein	97.14% [68/70]	GO:0005789 - endoplasmic reticulum membrane|GO:0006605 - protein targeting|GO:0015450 - protein-transporting ATPase activity|GO:0016021 - integral component of membrane		Uniprot (A0A183GB85)|Interpro (A0A183GB85)		Interpro (IPR023391)|Interpro (IPR008158)|Interpro (IPR001901)|Pfam (PF00584)	EMBL (UZAH01031297)
606	jg17565.t1	72	Uncharacterized protein	91.14% [72/79]			Uniprot (A0A2G9UBH4)|Interpro (A0A2G9UBH4)			EMBL (KZ347508)
607	jg16695.t1	260	60S ribosomal protein L8	98.11% [260/265]	GO:0003735 - structural constituent of ribosome|GO:0005840 - ribosome|GO:0006412 - translation		Uniprot (A0A2G9V614)|Interpro (A0A2G9V614)		Interpro (IPR012340)|Interpro (IPR022666)|Interpro (IPR014722)|Interpro (IPR002171)|Interpro (IPR022669)|Interpro (IPR022671)|Interpro (IPR014726)|Interpro (IPR008991)|Pfam (PF00181)|Pfam (PF03947)	EMBL (KZ344985)
608	jg17125.t1	361	MMS19 nucleotide excision repair protein OS=Haemonchus contortus OX=6289 PE=3 SV=1	77.30% [361/467]			Uniprot (A0A6F7PLV6)|Interpro (A0A6F7PLV6)
609	jg17932.t1	511	T-complex protein 1 subunit eta	93.76% [511/545]	GO:0005524 - ATP binding|GO:0005737 - cytoplasm|GO:0006457 - protein folding|GO:0016887 - ATP hydrolysis activity|GO:0051082 - unfolded protein binding		Uniprot (A0A0N4WZT8)|Interpro (A0A0N4WZT8)		Interpro (IPR012720)|Interpro (IPR017998)|Interpro (IPR002194)|Interpro (IPR002423)|Interpro (IPR027409)|Interpro (IPR027413)|Interpro (IPR027410)|Pfam (PF00118)	EMBL (UZAF01019985)
610	jg18001.t1	77	Uncharacterized protein	64.71% [77/119]			Uniprot (A0A2G9V2X3)|Interpro (A0A2G9V2X3)			EMBL (KZ345032)
611	jg16975.t1	61	Uncharacterized protein	53.98% [61/113]			Uniprot (A0A183FU67)|Interpro (A0A183FU67)			EMBL (UZAH01027201)
612	jg17445.t1	78	START domain-containing protein	72.22% [78/108]	GO:0008289 - lipid binding|GO:0032006 - regulation of TOR signaling		Uniprot (A0A158QKX5)|Interpro (A0A158QKX5)		Interpro (IPR015019)|Interpro (IPR023393)|Interpro (IPR002913)|Pfam (PF08923)|Pfam (PF01852)	EMBL (UZAF01016330)
613	jg18246.t1	170	Uncharacterized protein	65.64% [170/259]			Uniprot (A0A2G9UAY3)|Interpro (A0A2G9UAY3)			EMBL (KZ347951)
614	jg18246.t2	156	Uncharacterized protein OS=Haemonchus contortus OX=6289 PE=4 SV=1	65.27% [156/239]			Uniprot (A0A6F7PX49)|Interpro (A0A6F7PX49)
615	jg16192.t1	494	Amidase domain-containing protein OS=Haemonchus contortus OX=6289 PE=4 SV=1	85.17% [494/580]			Uniprot (A0A6F7Q8C5)|Interpro (A0A6F7Q8C5)
616	jg16192.t2	525	Amidase domain-containing protein OS=Haemonchus contortus OX=6289 PE=4 SV=1	85.23% [525/616]			Uniprot (A0A6F7PNR7)|Interpro (A0A6F7PNR7)
617	jg17290.t1	658	Uncharacterized protein	87.38% [658/753]	GO:0005737 - cytoplasm|GO:0046872 - metal ion binding|GO:0051539 - 4 iron 4 sulfur cluster binding		Uniprot (A0A3P8ATS3)|Interpro (A0A3P8ATS3)		Interpro (IPR044137)|Interpro (IPR015931)|Interpro (IPR001030)|Interpro (IPR015928)|Interpro (IPR006249)|Interpro (IPR018136)|Interpro (IPR036008)|Interpro (IPR000573)|Pfam (PF00330)|Pfam (PF00694)	EMBL (UZAH01025648)
618	jg16266.t1	584	Uncharacterized protein	33.52% [584/1742]	GO:0004190 - aspartic-type endopeptidase activity|GO:0016021 - integral component of membrane		Uniprot (A0A158QL31)|Interpro (A0A158QL31)		Interpro (IPR001461)|Interpro (IPR001969)|Interpro (IPR034164)|Interpro (IPR033121)|Interpro (IPR021109)|Pfam (PF00026)
619	jg18042.t1	161	PPIase cyclophilin-type domain-containing protein OS=Haemonchus contortus OX=6289 PE=4 SV=1	67.93% [161/237]			Uniprot (A0A6F7PP81)|Interpro (A0A6F7PP81)
620	jg16726.t1	113	SCP-like protein	43.80% [113/258]			Uniprot (A0A0D8YAF0)|Interpro (A0A0D8YAF0)		Interpro (IPR014044)|Interpro (IPR035940)|Interpro (IPR001283)|Pfam (PF00188)	NCBI (768198095)|EMBL (KN716150)
621	jg18378.t1	623	Zinc finger domain containing protein	71.77% [623/868]			Uniprot (W6NCY8)|Interpro (W6NCY8)		Interpro (IPR036236)|Interpro (IPR013087)	EMBL (CAVP010058468)
622	jg18087.t1	238	General transcription factor IIF subunit 2	91.19% [238/261]	GO:0003677 - DNA binding|GO:0003743 - translation initiation factor activity|GO:0005674 - transcription factor TFIIF complex|GO:0006367 - transcription initiation from RNA polymerase II promoter		Uniprot (W2TSP0)|Interpro (W2TSP0)	KEGG (nai:NECAME_06717)|KEGG GM (nai:NECAME_06717)|KEGG EC (3.6.4.12)	Interpro (IPR003196)|Interpro (IPR040450)|Interpro (IPR040504)|Interpro (IPR011039)|Interpro (IPR036388)|Interpro (IPR036390)|Pfam (PF02270)|Pfam (PF17683)	NCBI (915286833)|EMBL (KI657872)
623	jg17622.t1	117	Uncharacterized protein	65.73% [117/178]			Uniprot (A0A0N4WL95)|Interpro (A0A0N4WL95)		Interpro (IPR004245)|Pfam (PF02995)	EMBL (UZAF01017702)
624	jg18103.t1	412	Tyrosine-protein kinase OS=Haemonchus contortus OX=6289 PE=3 SV=1	77.15% [412/534]			Uniprot (A0A6F7PIP4)|Interpro (A0A6F7PIP4)
625	jg17855.t1	390	PH domain-containing protein OS=Haemonchus contortus OX=6289 PE=4 SV=1	81.08% [390/481]			Uniprot (A0A6F7PIY9)|Interpro (A0A6F7PIY9)
626	jg18213.t1	77	Uncharacterized protein	14.00% [77/550]			Uniprot (A0A2G9UVQ6)|Interpro (A0A2G9UVQ6)			EMBL (KZ345301)
627	jg16751.t1	229	Uridine/cytidine kinase OS=Haemonchus contortus OX=6289 PE=3 SV=1	89.80% [229/255]			Uniprot (A0A6F7PZW0)|Interpro (A0A6F7PZW0)
628	jg16182.t1	467	GDP-D-glucose phosphorylase 1	81.50% [467/573]	GO:0000166 - nucleotide binding|GO:0005737 - cytoplasm|GO:0016779 - nucleotidyltransferase activity|GO:0016787 - hydrolase activity|GO:0080048 - GDP-D-glucose phosphorylase activity		Uniprot (A0A2G9V5B7)|Interpro (A0A2G9V5B7)		Interpro (IPR026506)	EMBL (KZ344989)
629	jg16147.t1	550	Uncharacterized protein OS=Haemonchus contortus OX=6289 PE=4 SV=1	82.71% [550/665]			Uniprot (A0A6F7PNJ9)|Interpro (A0A6F7PNJ9)
630	jg16955.t1	709	Uncharacterized protein OS=Haemonchus contortus OX=6289 PE=4 SV=1	82.16% [709/863]			Uniprot (A0A6F7Q6F7)|Interpro (A0A6F7Q6F7)
631	jg17280.t1	403	MAM domain protein	81.91% [403/492]	GO:0016020 - membrane		Uniprot (A0A2G9U8H2)|Interpro (A0A2G9U8H2)		Interpro (IPR013320)|Interpro (IPR000998)|Pfam (PF00629)	EMBL (KZ348238)
632	jg16233.t1	92	HOOK_N domain-containing protein OS=Haemonchus contortus OX=6289 PE=4 SV=1	63.89% [92/144]			Uniprot (A0A6F7Q6M1)|Interpro (A0A6F7Q6M1)
633	jg18167.t1	121	Guided entry of tail-anchored proteins factor 1 OS=Haemonchus contortus OX=6289 PE=3 SV=1	45.32% [121/267]			Uniprot (A0A6F7PIF3)|Interpro (A0A6F7PIF3)
634	jg18097.t1	29	Uncharacterized protein	18.59% [29/156]			Uniprot (A0A3P7KG32)|Interpro (A0A3P7KG32)			EMBL (UYYB01014404)
635	jg16685.t1	425	Aldehyde dehydrogenase OS=Haemonchus contortus OX=6289 PE=3 SV=1	82.85% [425/513]			Uniprot (A0A6F7Q078)|Interpro (A0A6F7Q078)
636	jg16685.t2	419	Aldehyde dehydrogenase OS=Haemonchus contortus OX=6289 PE=3 SV=1	81.68% [419/513]			Uniprot (A0A6F7Q078)|Interpro (A0A6F7Q078)
637	jg18358.t1	927	Non-specific serine/threonine protein kinase OS=Haemonchus contortus OX=6289 PE=3 SV=1	90.35% [927/1026]			Uniprot (A0A6F7PLL3)|Interpro (A0A6F7PLL3)
638	jg18358.t2	910	Non-specific serine/threonine protein kinase OS=Haemonchus contortus OX=6289 PE=3 SV=1	90.10% [910/1010]			Uniprot (A0A6F7PLL3)|Interpro (A0A6F7PLL3)
639	jg16427.t1	33	Sulfur globule protein CV2 domain protein	37.93% [33/87]			Uniprot (A0A2G9V4W1)|Interpro (A0A2G9V4W1)			EMBL (KZ344995)
640	jg16414.t1	115	Putative RING-box protein 1	98.29% [115/117]	GO:0008270 - zinc ion binding		Uniprot (A0A2G9V4T5)|Interpro (A0A2G9V4T5)		Interpro (IPR001841)|Interpro (IPR013083)|Interpro (IPR024766)|Pfam (PF12678)	EMBL (KZ344995)
641	jg17238.t1	72	Uncharacterized protein	44.72% [72/161]	GO:0016021 - integral component of membrane		Uniprot (A0A368G305)|Interpro (A0A368G305)			EMBL (JOJR01000510)
642	jg16832.t1	258	Uncharacterized protein OS=Haemonchus contortus OX=6289 PE=3 SV=1	68.80% [258/375]			Uniprot (A0A6F7Q497)|Interpro (A0A6F7Q497)
643	jg17875.t1	451	Uncharacterized protein OS=Haemonchus contortus OX=6289 PE=4 SV=1	82.30% [451/548]			Uniprot (A0A6F7PVU9)|Interpro (A0A6F7PVU9)
644	jg16249.t1	113	Uncharacterized protein	73.86% [113/153]	GO:0005856 - cytoskeleton|GO:0090090 - negative regulation of canonical Wnt signaling pathway|GO:0097730 - non-motile cilium		Uniprot (A0A0N4WM38)|Interpro (A0A0N4WM38)		Interpro (IPR029775)	EMBL (UZAF01017806)
645	jg16771.t1	158	AP complex subunit sigma	57.66% [158/274]	GO:0006886 - intracellular protein transport|GO:0016192 - vesicle-mediated transport|GO:0030117 - membrane coat		Uniprot (A0A0B1T283)|Interpro (A0A0B1T283)		Interpro (IPR016635)|Interpro (IPR022775)|Interpro (IPR000804)|Interpro (IPR011012)|Pfam (PF01217)	NCBI (732880277)|EMBL (KN553222)
646	jg16771.t2	158	AP complex subunit sigma	57.66% [158/274]	GO:0006886 - intracellular protein transport|GO:0016192 - vesicle-mediated transport|GO:0030117 - membrane coat		Uniprot (A0A0B1T283)|Interpro (A0A0B1T283)		Interpro (IPR016635)|Interpro (IPR022775)|Interpro (IPR000804)|Interpro (IPR011012)|Pfam (PF01217)	NCBI (732880277)|EMBL (KN553222)
647	jg18320.t1	246	Uncharacterized protein	83.67% [246/294]			Uniprot (A0A2G9UWZ1)|Interpro (A0A2G9UWZ1)			EMBL (KZ345312)
648	jg18269.t1	244	Uncharacterized protein	72.19% [244/338]			Uniprot (A0A2G9UFX5)|Interpro (A0A2G9UFX5)			EMBL (KZ346757)
649	jg17006.t1	233	Uncharacterized protein	73.97% [233/315]	GO:0005244 - voltage-gated ion channel activity|GO:0005267 - potassium channel activity|GO:0016021 - integral component of membrane|GO:0034765 - regulation of ion transmembrane transport		Uniprot (A0A0N4WLE6)|Interpro (A0A0N4WLE6)		Interpro (IPR003280)|Interpro (IPR005410)|Interpro (IPR013099)|Pfam (PF07885)	EMBL (UZAF01017720)
650	jg16808.t1	305	Uncharacterized protein	92.99% [305/328]			Uniprot (A0A2G9UQU2)|Interpro (A0A2G9UQU2)		Interpro (IPR029336)	EMBL (KZ345628)
651	jg17202.t1	293	Uncharacterized protein	29.60% [293/990]			Uniprot (A0A2G9UNU6)|Interpro (A0A2G9UNU6)		Interpro (IPR001763)|Interpro (IPR036873)	EMBL (KZ345809)
652	jg17615.t1	172	Uncharacterized protein OS=Haemonchus contortus OX=6289 PE=3 SV=1	65.40% [172/263]			Uniprot (A0A6F7PJT7)|Interpro (A0A6F7PJT7)
653	jg17615.t2	162	Uncharacterized protein OS=Haemonchus contortus OX=6289 PE=3 SV=1	78.26% [162/207]			Uniprot (A0A6F7PJT7)|Interpro (A0A6F7PJT7)
654	jg16210.t1	633	Aminopeptidase	62.67% [633/1010]	GO:0004177 - aminopeptidase activity|GO:0008237 - metallopeptidase activity|GO:0008270 - zinc ion binding		Uniprot (A0A126UB22)|Interpro (A0A126UB22)		Interpro (IPR042097)|Interpro (IPR024571)|Interpro (IPR034016)|Interpro (IPR001930)|Interpro (IPR014782)|Pfam (PF11838)|Pfam (PF01433)	NCBI (1000478910)|EMBL (KU710354)
655	jg16210.t2	463	Aminopeptidase OS=Haemonchus contortus OX=6289 PE=3 SV=1	64.48% [463/718]			Uniprot (A0A6F7Q537)|Interpro (A0A6F7Q537)
656	jg16210.t3	169	Uncharacterized protein	61.23% [169/276]			Uniprot (A0A2G9UEG5)|Interpro (A0A2G9UEG5)		Interpro (IPR042097)	EMBL (KZ347000)
657	jg18298.t1	50	BTB domain-containing protein OS=Haemonchus contortus OX=6289 PE=4 SV=1	51.02% [50/98]			Uniprot (A0A6F7Q031)|Interpro (A0A6F7Q031)
658	jg17779.t1	189	Gamma-glutamylcyclotransferase	97.93% [189/193]	GO:0003839 - gamma-glutamylcyclotransferase activity|GO:0006751 - glutathione catabolic process|GO:0061928 - glutathione specific gamma-glutamylcyclotransferase activity		Uniprot (A0A2G9UYP1)|Interpro (A0A2G9UYP1)		Interpro (IPR006840)|Interpro (IPR013024)|Interpro (IPR036568)|Pfam (PF04752)	EMBL (KZ345147)
659	jg17370.t1	361	Isocitrate dehydrogenase NAD subunit mitochondrial OS=Haemonchus contortus OX=6289 PE=3 SV=1	90.48% [361/399]			Uniprot (A0A6F7PQ72)|Interpro (A0A6F7PQ72)
660	jg17241.t1	37	Uncharacterized protein OS=Haemonchus contortus OX=6289 PE=4 SV=1	29.60% [37/125]			Uniprot (A0A6F7PLK1)|Interpro (A0A6F7PLK1)
661	jg17112.t1	95	Leishmanolysin-like peptidase	43.98% [95/216]	GO:0004222 - metalloendopeptidase activity|GO:0007155 - cell adhesion|GO:0016020 - membrane|GO:0046872 - metal ion binding		Uniprot (A0A368G5N8)|Interpro (A0A368G5N8)		Interpro (IPR001577)|Pfam (PF01457)	EMBL (JOJR01000365)
662	jg16967.t1	197	MFS domain-containing protein OS=Haemonchus contortus OX=6289 PE=4 SV=1	81.74% [197/241]			Uniprot (A0A6F7PQ25)|Interpro (A0A6F7PQ25)
663	jg18155.t1	138	Uncharacterized protein	81.66% [138/169]	GO:0016021 - integral component of membrane		Uniprot (A0A2G9UYQ5)|Interpro (A0A2G9UYQ5)			EMBL (KZ345158)
664	jg17577.t1	33	Uncharacterized protein	26.83% [33/123]			Uniprot (A0A2G9TPN9)|Interpro (A0A2G9TPN9)			EMBL (KZ356604)
665	jg17803.t1	136	Transthyretin-like family protein	97.84% [136/139]	GO:0005576 - extracellular region|GO:0009986 - cell surface		Uniprot (A0A2G9UPB4)|Interpro (A0A2G9UPB4)		Interpro (IPR001534)|Interpro (IPR038479)|Pfam (PF01060)	EMBL (KZ345760)
666	jg17803.t2	136	Transthyretin-like family protein	95.10% [136/143]	GO:0005576 - extracellular region|GO:0009986 - cell surface		Uniprot (A0A2G9UPB4)|Interpro (A0A2G9UPB4)		Interpro (IPR001534)|Interpro (IPR038479)|Pfam (PF01060)	EMBL (KZ345760)
667	jg17484.t1	93	Uncharacterized protein OS=Haemonchus contortus OX=6289 PE=3 SV=1	86.92% [93/107]			Uniprot (A0A6F7PPT7)|Interpro (A0A6F7PPT7)
668	jg17037.t1	570	Uncharacterized protein OS=Haemonchus contortus OX=6289 PE=4 SV=1	70.20% [570/812]			Uniprot (A0A6F7PNL2)|Interpro (A0A6F7PNL2)
669	jg17077.t1	63	Nematode cuticle collagen domain protein	63.64% [63/99]	GO:0005581 - collagen trimer|GO:0016021 - integral component of membrane|GO:0042302 - structural constituent of cuticle		Uniprot (A0A2G9UF12)|Interpro (A0A2G9UF12)		Interpro (IPR002486)|Interpro (IPR008160)|Pfam (PF01484)|Pfam (PF01391)	EMBL (KZ346932)
670	jg17388.t1	897	Uncharacterized protein OS=Haemonchus contortus OX=6289 PE=4 SV=1	59.88% [897/1498]			Uniprot (A0A6F7PY04)|Interpro (A0A6F7PY04)
671	jg17743.t1	274	Protein with SprT-like domain at the N terminus OS=Haemonchus contortus OX=6289 PE=3 SV=1	66.99% [274/409]			Uniprot (A0A6F7PNR5)|Interpro (A0A6F7PNR5)
672	jg18250.t1	40	Chromodomain helicase DNA binding protein 7	20.00% [40/200]			Uniprot (A0A7J7THS6)|Interpro (A0A7J7THS6)			EMBL (JABWUV010000016)
673	jg17537.t1	44	Uncharacterized protein	16.99% [44/259]	GO:0016021 - integral component of membrane		Uniprot (A0A368GB78)|Interpro (A0A368GB78)		Interpro (IPR019425)|Pfam (PF10321)	EMBL (JOJR01000307)
674	jg16115.t1	735	Uncharacterized protein OS=Haemonchus contortus OX=6289 PE=3 SV=1	86.98% [735/845]			Uniprot (A0A6F7Q597)|Interpro (A0A6F7Q597)
675	jg17330.t1			0.00% [0/107]
676	jg17506.t1	39	Uncharacterized protein OS=Haemonchus contortus OX=6289 PE=4 SV=1	28.89% [39/135]			Uniprot (A0A6F7Q363)|Interpro (A0A6F7Q363)
677	jg16383.t1	41	Uncharacterized protein	26.28% [41/156]			Uniprot (A0A7I4YZ28)|Interpro (A0A7I4YZ28)
678	jg17600.t1	109	Uncharacterized protein	91.60% [109/119]			Uniprot (A0A2G9UAS1)|Interpro (A0A2G9UAS1)			EMBL (KZ348152)
679	jg17739.t1	399	Uncharacterized protein OS=Haemonchus contortus OX=6289 PE=4 SV=1	68.21% [399/585]			Uniprot (A0A6F7PJF2)|Interpro (A0A6F7PJF2)
680	jg16205.t1			0.00% [0/90]
681	jg18228.t1	44	Uncharacterized protein	43.56% [44/101]			Uniprot (A0A7I4YTQ3)|Interpro (A0A7I4YTQ3)
682	jg16612.t1	753	DNA polymerase OS=Haemonchus contortus OX=6289 PE=3 SV=1	38.64% [753/1949]			Uniprot (A0A6F7Q2B0)|Interpro (A0A6F7Q2B0)
683	jg17716.t1	484	AAA domain-containing protein OS=Haemonchus contortus OX=6289 PE=3 SV=1	85.82% [484/564]			Uniprot (A0A6F7PNU0)|Interpro (A0A6F7PNU0)
684	jg16748.t1	266	Uncharacterized protein OS=Haemonchus contortus OX=6289 PE=4 SV=1	33.84% [266/786]			Uniprot (A0A6F7PZW7)|Interpro (A0A6F7PZW7)
685	jg16731.t1	166	CTP_transf_like domain-containing protein OS=Haemonchus contortus OX=6289 PE=4 SV=1	91.71% [166/181]			Uniprot (A0A6F7PSU9)|Interpro (A0A6F7PSU9)
686	jg18014.t1	84	Neur_chan_LBD domain-containing protein	60.43% [84/139]	GO:0004888 - transmembrane signaling receptor activity|GO:0005230 - extracellular ligand-gated ion channel activity|GO:0016021 - integral component of membrane		Uniprot (A0A2G9V2Y3)|Interpro (A0A2G9V2Y3)		Interpro (IPR006202)|Interpro (IPR036734)|Interpro (IPR006201)|Interpro (IPR036719)|Interpro (IPR018000)|Pfam (PF02931)	EMBL (KZ345032)
687	jg17835.t1	90	Predicted protein	15.85% [90/568]	GO:0044782 - cilium organization		Uniprot (A7S7M5)|Interpro (A7S7M5)		Interpro (IPR019579)|Pfam (PF10595)	NCBI (156381884)|EMBL (DS469594)
688	jg17346.t1	441	MFS domain-containing protein OS=Haemonchus contortus OX=6289 PE=4 SV=1	50.81% [441/868]			Uniprot (A0A6F7Q2P7)|Interpro (A0A6F7Q2P7)
689	jg16864.t1	95	Uncharacterized protein	61.29% [95/155]	GO:0005840 - ribosome		Uniprot (A0A368G6L6)|Interpro (A0A368G6L6)		Interpro (IPR038584)	EMBL (JOJR01000305)
690	jg16872.t1	547	Uncharacterized protein OS=Haemonchus contortus OX=6289 PE=4 SV=1	78.93% [547/693]			Uniprot (A0A6F7Q7K4)|Interpro (A0A6F7Q7K4)
691	jg17278.t1	128	Uncharacterized protein	87.07% [128/147]			Uniprot (A0A2G9U799)|Interpro (A0A2G9U799)			EMBL (KZ348464)
692	jg16318.t1	412	Adenylosuccinate synthetase OS=Haemonchus contortus OX=6289 PE=3 SV=1	93.42% [412/441]			Uniprot (A0A6F7PPT5)|Interpro (A0A6F7PPT5)
693	jg17647.t1	430	Serine/threonine-protein phosphatase OS=Haemonchus contortus OX=6289 PE=3 SV=1	55.56% [430/774]			Uniprot (A0A6F7PMJ2)|Interpro (A0A6F7PMJ2)
694	jg16786.t1	419	SMK-1 domain-containing protein OS=Haemonchus contortus OX=6289 PE=3 SV=1	93.74% [419/447]			Uniprot (A0A6F7PSH4)|Interpro (A0A6F7PSH4)
695	jg18027.t1	282	Uncharacterized protein	86.77% [282/325]			Uniprot (A0A2G9V1D3)|Interpro (A0A2G9V1D3)		Interpro (IPR036375)|Interpro (IPR018487)	EMBL (KZ345064)
696	jg17682.t1	369	SCP-like protein	85.02% [369/434]	GO:0005576 - extracellular region		Uniprot (A0A2G9V446)|Interpro (A0A2G9V446)		Interpro (IPR018244)|Interpro (IPR014044)|Interpro (IPR035940)|Interpro (IPR001283)|Interpro (IPR002413)|Pfam (PF00188)	EMBL (KZ345032)
697	jg17952.t1	124	Uncharacterized protein	97.64% [124/127]			Uniprot (A0A2G9UGW6)|Interpro (A0A2G9UGW6)			EMBL (KZ346951)
698	jg16273.t1			0.00% [0/81]
699	jg17313.t1	39	ShTK domain protein	18.06% [39/216]			Uniprot (W2TKS7)|Interpro (W2TKS7)	KEGG (nai:NECAME_08372)|KEGG GM (nai:NECAME_08372)	Interpro (IPR003582)|Pfam (PF01549)	NCBI (915276341)|EMBL (KI658676)
700	jg17185.t1	86	Leishmanolysin-like peptidase	36.75% [86/234]	GO:0004222 - metalloendopeptidase activity|GO:0007155 - cell adhesion|GO:0016020 - membrane|GO:0046872 - metal ion binding		Uniprot (A0A016RWU4)|Interpro (A0A016RWU4)		Interpro (IPR001577)|Pfam (PF01457)	NCBI (597833071)|EMBL (JARK01001687)
701	jg17185.t2	75	Leishmanolysin-like peptidase	28.30% [75/265]	GO:0004222 - metalloendopeptidase activity|GO:0007155 - cell adhesion|GO:0016020 - membrane|GO:0046872 - metal ion binding		Uniprot (A0A2G9V1X8)|Interpro (A0A2G9V1X8)		Interpro (IPR001577)|Pfam (PF01457)	EMBL (KZ345048)
702	jg16554.t1	27	Uncharacterized protein	16.77% [27/161]			Uniprot (A0A2G9U5L3)|Interpro (A0A2G9U5L3)			EMBL (KZ349540)
703	jg16497.t1	351	Tudor domain-containing protein OS=Haemonchus contortus OX=6289 PE=4 SV=1	61.80% [351/568]			Uniprot (A0A6F7Q104)|Interpro (A0A6F7Q104)
704	jg18383.t1	142	Uncharacterized protein	97.93% [142/145]	GO:0005524 - ATP binding|GO:0006464 - cellular protein modification process		Uniprot (A0A2G9UVD8)|Interpro (A0A2G9UVD8)		Interpro (IPR013815)|Interpro (IPR004344)|Pfam (PF03133)	EMBL (KZ345320)
705	jg16895.t1	85	Saposin B-type domain-containing protein OS=Haemonchus contortus OX=6289 PE=4 SV=1	80.95% [85/105]			Uniprot (A0A6F7PS16)|Interpro (A0A6F7PS16)
706	jg18115.t1	509	GPI inositol-deacylase OS=Haemonchus contortus OX=6289 PE=3 SV=1	74.52% [509/683]			Uniprot (A0A6F7PM60)|Interpro (A0A6F7PM60)
707	jg17822.t1	404	Cation transporter family protein	98.30% [404/411]	GO:0004888 - transmembrane signaling receptor activity|GO:0005230 - extracellular ligand-gated ion channel activity|GO:0005886 - plasma membrane|GO:0016021 - integral component of membrane		Uniprot (A0A2G9UZ67)|Interpro (A0A2G9UZ67)		Interpro (IPR006028)|Interpro (IPR006202)|Interpro (IPR036734)|Interpro (IPR006201)|Interpro (IPR036719)|Interpro (IPR006029)|Interpro (IPR018000)|Pfam (PF02931)|Pfam (PF02932)	EMBL (KZ345131)
708	jg17791.t1	215	Uncharacterized protein OS=Haemonchus contortus OX=6289 PE=4 SV=1	85.32% [215/252]			Uniprot (A0A6F7PNK4)|Interpro (A0A6F7PNK4)
709	jg16768.t1	157	Uncharacterized protein	80.51% [157/195]			Uniprot (A0A2G9ULN3)|Interpro (A0A2G9ULN3)		Interpro (IPR035274)|Pfam (PF17303)	EMBL (KZ346040)
710	jg16228.t1	138	Uncharacterized protein	27.99% [138/493]			Uniprot (A0A2G9UZX1)|Interpro (A0A2G9UZX1)			EMBL (KZ345104)
711	jg18205.t1	303	Iron/zinc purple acid phosphatase-like family protein	96.19% [303/315]	GO:0016787 - hydrolase activity		Uniprot (A0A2G9URL6)|Interpro (A0A2G9URL6)		Interpro (IPR004843)|Interpro (IPR029052)|Interpro (IPR041792)|Interpro (IPR025733)|Pfam (PF00149)|Pfam (PF14008)	EMBL (KZ345590)
712	jg17406.t1	736	Ubiquitin carboxyl-terminal hydrolase OS=Haemonchus contortus OX=6289 PE=3 SV=1	82.05% [736/897]			Uniprot (A0A6F7PY23)|Interpro (A0A6F7PY23)
713	jg17084.t1	69	Sulfur globule protein CV3 domain protein	84.15% [69/82]			Uniprot (A0A2G9UN03)|Interpro (A0A2G9UN03)			EMBL (KZ345904)
714	jg17655.t1	726	ANK_REP_REGION domain-containing protein OS=Haemonchus contortus OX=6289 PE=4 SV=1	88.32% [726/822]			Uniprot (A0A6F7PVD5)|Interpro (A0A6F7PVD5)
715	jg17437.t1	314	Uncharacterized protein OS=Haemonchus contortus OX=6289 PE=4 SV=1	63.56% [314/494]			Uniprot (A0A6F7Q6S0)|Interpro (A0A6F7Q6S0)
716	jg17763.t1	101	Uncharacterized protein	62.73% [101/161]			Uniprot (A0A0N4WRN4)|Interpro (A0A0N4WRN4)			EMBL (UZAF01018465)
717	jg17152.t1			0.00% [0/126]
718	jg17152.t2			0.00% [0/126]
719	jg17223.t1	311	Uncharacterized protein OS=Haemonchus contortus OX=6289 PE=4 SV=1	75.12% [311/414]			Uniprot (A0A6F7PR88)|Interpro (A0A6F7PR88)
720	jg16250.t1	73	Uncharacterized protein OS=Haemonchus contortus OX=6289 PE=4 SV=1	87.95% [73/83]			Uniprot (A0A6F7PMX2)|Interpro (A0A6F7PMX2)
721	jg17985.t1	276	F-box domain-containing protein	52.27% [276/528]			Uniprot (A0A0N4WG57)|Interpro (A0A0N4WG57)		Interpro (IPR036047)|Interpro (IPR001810)|Interpro (IPR032675)|Pfam (PF00646)	EMBL (UZAF01017136)
722	jg16454.t1	321	Homeobox domain-containing protein OS=Haemonchus contortus OX=6289 PE=4 SV=1	92.77% [321/346]			Uniprot (A0A6F7Q8U0)|Interpro (A0A6F7Q8U0)
723	jg16597.t1	519	Uncharacterized protein OS=Haemonchus contortus OX=6289 PE=4 SV=1	39.26% [519/1322]			Uniprot (A0A6F7PZ25)|Interpro (A0A6F7PZ25)
724	jg17667.t1	767	Tyrosine-protein kinase receptor OS=Haemonchus contortus OX=6289 PE=3 SV=1	76.55% [767/1002]			Uniprot (A0A6F7PMG5)|Interpro (A0A6F7PMG5)
725	jg18273.t1	213	Nsp1_C domain-containing protein	68.49% [213/311]	GO:0005643 - nuclear pore|GO:0015031 - protein transport|GO:0017056 - structural constituent of nuclear pore		Uniprot (A0A183G315)|Interpro (A0A183G315)		Interpro (IPR026010)|Interpro (IPR007758)|Pfam (PF05064)
726	jg16915.t1	174	HIT domain-containing protein	90.16% [174/193]	GO:0003824 - catalytic activity		Uniprot (A0A6F7Q213)|Interpro (A0A6F7Q213)		Interpro (IPR011146)|Interpro (IPR036265)
727	jg16915.t2	175	HIT domain-containing protein	89.74% [175/195]	GO:0003824 - catalytic activity		Uniprot (A0A6F7Q213)|Interpro (A0A6F7Q213)		Interpro (IPR011146)|Interpro (IPR036265)
728	jg16844.t1	486	G_PROTEIN_RECEP_F1_2 domain-containing protein	98.18% [486/495]	GO:0016021 - integral component of membrane		Uniprot (A0A2G9UUJ1)|Interpro (A0A2G9UUJ1)		Interpro (IPR017452)	EMBL (KZ345381)
729	jg16844.t2	486	G_PROTEIN_RECEP_F1_2 domain-containing protein	97.59% [486/498]	GO:0016021 - integral component of membrane		Uniprot (A0A2G9UUJ1)|Interpro (A0A2G9UUJ1)		Interpro (IPR017452)	EMBL (KZ345381)
730	jg17366.t1	519	Uncharacterized protein OS=Haemonchus contortus OX=6289 PE=4 SV=1	72.69% [519/714]			Uniprot (A0A6F7PQ66)|Interpro (A0A6F7PQ66)
731	jg16390.t1	316	Aha1_N domain-containing protein OS=Haemonchus contortus OX=6289 PE=3 SV=1	90.54% [316/349]			Uniprot (A0A6F7Q1E0)|Interpro (A0A6F7Q1E0)
732	jg18318.t1	513	IBB domain-containing protein OS=Haemonchus contortus OX=6289 PE=3 SV=1	90.80% [513/565]			Uniprot (A0A6F7Q0L3)|Interpro (A0A6F7Q0L3)
733	jg16799.t1	473	WD_REPEATS_REGION domain-containing protein OS=Haemonchus contortus OX=6289 PE=4 SV=1	92.02% [473/514]			Uniprot (A0A6F7Q4D3)|Interpro (A0A6F7Q4D3)
734	jg16900.t1	1066	Uncharacterized protein OS=Haemonchus contortus OX=6289 PE=3 SV=1	72.52% [1066/1470]			Uniprot (A0A6F7PTV7)|Interpro (A0A6F7PTV7)
735	jg16704.t1	100	Uncharacterized protein	34.36% [100/291]			Uniprot (A0A3P8DD18)|Interpro (A0A3P8DD18)
736	jg16514.t1	392	Epoxide hydrolase OS=Haemonchus contortus OX=6289 PE=3 SV=1	84.48% [392/464]			Uniprot (A0A6F7PTY3)|Interpro (A0A6F7PTY3)
737	jg16269.t1	161	Uncharacterized protein	80.10% [161/201]			Uniprot (W6NDS0)|Interpro (W6NDS0)		Interpro (IPR007465)|Pfam (PF04370)	EMBL (CAVP010058662)
738	jg16320.t1	231	Nucleolar complex protein 3 homolog OS=Haemonchus contortus OX=6289 PE=3 SV=1	89.19% [231/259]			Uniprot (A0A6F7Q663)|Interpro (A0A6F7Q663)
739	jg16729.t1	568	WD_REPEATS_REGION domain-containing protein OS=Haemonchus contortus OX=6289 PE=4 SV=1	87.79% [568/647]			Uniprot (A0A6F7Q033)|Interpro (A0A6F7Q033)
740	jg18249.t1	277	RRM domain-containing protein OS=Haemonchus contortus OX=6289 PE=4 SV=1	69.77% [277/397]			Uniprot (A0A6F7PJS0)|Interpro (A0A6F7PJS0)
741	jg18249.t2	275	RRM domain-containing protein OS=Haemonchus contortus OX=6289 PE=4 SV=1	69.44% [275/396]			Uniprot (A0A6F7PJS0)|Interpro (A0A6F7PJS0)
742	jg17912.t1	25	Reverse transcriptase domain-containing protein	7.14% [25/350]			Uniprot (A0A2G9TYX4)|Interpro (A0A2G9TYX4)		Interpro (IPR000477)	EMBL (KZ351237)
743	jg17353.t1	512	Uncharacterized protein OS=Haemonchus contortus OX=6289 PE=4 SV=1	67.10% [512/763]			Uniprot (A0A6F7PKN3)|Interpro (A0A6F7PKN3)
744	jg18233.t1	50	Uncharacterized protein	31.25% [50/160]			Uniprot (A0A2G9UUQ3)|Interpro (A0A2G9UUQ3)			EMBL (KZ345353)
745	jg16167.t1	449	Cation transporter family protein	50.22% [449/894]	GO:0004888 - transmembrane signaling receptor activity|GO:0005230 - extracellular ligand-gated ion channel activity|GO:0005886 - plasma membrane|GO:0016021 - integral component of membrane		Uniprot (A0A2G9V5B6)|Interpro (A0A2G9V5B6)		Interpro (IPR006028)|Interpro (IPR006202)|Interpro (IPR036734)|Interpro (IPR006201)|Interpro (IPR036719)|Interpro (IPR006029)|Interpro (IPR018000)|Pfam (PF02931)|Pfam (PF02932)	EMBL (KZ344989)
746	jg16167.t2	449	Cation transporter family protein	43.98% [449/1021]	GO:0004888 - transmembrane signaling receptor activity|GO:0005230 - extracellular ligand-gated ion channel activity|GO:0005886 - plasma membrane|GO:0016021 - integral component of membrane		Uniprot (A0A2G9V5B6)|Interpro (A0A2G9V5B6)		Interpro (IPR006028)|Interpro (IPR006202)|Interpro (IPR036734)|Interpro (IPR006201)|Interpro (IPR036719)|Interpro (IPR006029)|Interpro (IPR018000)|Pfam (PF02931)|Pfam (PF02932)	EMBL (KZ344989)
747	jg18147.t1	246	Apyrase	98.01% [246/251]	GO:0005509 - calcium ion binding|GO:0017110 - nucleoside-diphosphatase activity		Uniprot (A0A2G9UYH8)|Interpro (A0A2G9UYH8)		Interpro (IPR009283)|Interpro (IPR036258)	EMBL (KZ345158)
748	jg16527.t1	334	Rab3 GTPase-activating protein catalytic subunit OS=Haemonchus contortus OX=6289 PE=3 SV=1	67.34% [334/496]			Uniprot (A0A6F7PTX0)|Interpro (A0A6F7PTX0)
749	jg16527.t2	316	Rab3 GTPase-activating protein catalytic subunit OS=Haemonchus contortus OX=6289 PE=3 SV=1	66.67% [316/474]			Uniprot (A0A6F7PTX0)|Interpro (A0A6F7PTX0)
750	jg18182.t1	63	Uncharacterized protein	59.43% [63/106]			Uniprot (A0A016USD6)|Interpro (A0A016USD6)			NCBI (597868009)|EMBL (JARK01001366)
751	jg16358.t1	240	Uncharacterized protein OS=Haemonchus contortus OX=6289 PE=4 SV=1	75.47% [240/318]			Uniprot (A0A6F7Q909)|Interpro (A0A6F7Q909)
752	jg18054.t1	422	Dihydrolipoyllysine-residue succinyltransferase component of 2-oxoglutarate dehydrogenase complex mitochondrial OS=Haemonchus contortus OX=6289 PE=3 SV=1	86.65% [422/487]			Uniprot (A0A6F7PP95)|Interpro (A0A6F7PP95)
753	jg16982.t1	517	G_PROTEIN_RECEP_F1_2 domain-containing protein OS=Haemonchus contortus OX=6289 PE=3 SV=1	83.25% [517/621]			Uniprot (A0A6F7Q979)|Interpro (A0A6F7Q979)
754	jg16947.t1			0.00% [0/84]
755	jg16155.t1	616	ANK_REP_REGION domain-containing protein OS=Haemonchus contortus OX=6289 PE=4 SV=1	82.57% [616/746]			Uniprot (A0A6F7Q7Z3)|Interpro (A0A6F7Q7Z3)
756	jg17584.t1	31	Uncharacterized protein	22.14% [31/140]	GO:0003676 - nucleic acid binding|GO:0008270 - zinc ion binding		Uniprot (A0A402FA10)|Interpro (A0A402FA10)		Interpro (IPR039715)|Interpro (IPR036875)	EMBL (BDOT01000159)
757	jg17293.t1	69	A0A7I4YTW0_HAECO BZIP domain-containing protein OS=Haemonchus contortus OX=6289 PE=4 SV=1	57.98% [69/119]			Uniprot (A0A7I4YTW0)|Interpro (A0A7I4YTW0)		Interpro (IPR004827)|Interpro (IPR040223)|Pfam (PF07716)
758	jg17477.t1	57	Uncharacterized protein OS=Haemonchus contortus OX=6289 PE=4 SV=1	19.66% [57/290]			Uniprot (A0A6F7Q6C2)|Interpro (A0A6F7Q6C2)
759	jg16652.t1	491	CHK domain-containing protein	60.17% [491/816]			Uniprot (A0A2G9U887)|Interpro (A0A2G9U887)		Interpro (IPR015897)|Interpro (IPR012877)|Interpro (IPR011009)|Pfam (PF07914)	EMBL (KZ348276)
760	jg17756.t1	123	Uncharacterized protein	97.62% [123/126]			Uniprot (A0A2G9UQI1)|Interpro (A0A2G9UQI1)			EMBL (KZ345803)
761	jg16825.t1	229	Uncharacterized protein	63.26% [229/362]	GO:0016021 - integral component of membrane|GO:0022857 - transmembrane transporter activity		Uniprot (A0A2G9UMN9)|Interpro (A0A2G9UMN9)		Interpro (IPR011701)|Interpro (IPR036259)|Pfam (PF07690)	EMBL (KZ345929)
762	jg18100.t1	601	Uncharacterized protein OS=Haemonchus contortus OX=6289 PE=3 SV=1	90.92% [601/661]			Uniprot (A0A6F7PMR6)|Interpro (A0A6F7PMR6)
763	jg17892.t1	361	Uncharacterized protein	98.10% [361/368]			Uniprot (A0A2G9UWD0)|Interpro (A0A2G9UWD0)		Interpro (IPR003226)|Pfam (PF03690)	EMBL (KZ345256)
764	jg17721.t1	42	Uncharacterized protein	23.73% [42/177]			Uniprot (A0A0M3IR94)|Interpro (A0A0M3IR94)
765	jg17261.t1	214	Aldose 1-epimerase OS=Haemonchus contortus OX=6289 PE=3 SV=1	75.62% [214/283]			Uniprot (A0A6F7Q3E2)|Interpro (A0A6F7Q3E2)
766	jg17261.t2	213	Aldose 1-epimerase OS=Haemonchus contortus OX=6289 PE=3 SV=1	75.27% [213/283]			Uniprot (A0A6F7Q3E2)|Interpro (A0A6F7Q3E2)
767	jg16298.t1	278	Uncharacterized protein	75.14% [278/370]	GO:0004867 - serine-type endopeptidase inhibitor activity|GO:0005615 - extracellular space		Uniprot (A0A0N4WRW1)|Interpro (A0A0N4WRW1)		Interpro (IPR023795)|Interpro (IPR023796)|Interpro (IPR000215)|Interpro (IPR036186)|Interpro (IPR042178)|Interpro (IPR042185)|Pfam (PF00079)	EMBL (UZAF01018494)
768	jg18210.t1	56	Uncharacterized protein OS=Haemonchus contortus OX=6289 PE=4 SV=1	78.87% [56/71]			Uniprot (A0A6F7QBD6)|Interpro (A0A6F7QBD6)
769	jg16429.t1	530	Uncharacterized protein OS=Haemonchus contortus OX=6289 PE=4 SV=1	47.36% [530/1119]			Uniprot (A0A6F7PPH5)|Interpro (A0A6F7PPH5)
770	jg17138.t1	101	Enhancer of rudimentary homolog	97.12% [101/104]	GO:0007049 - cell cycle		Uniprot (U6Q095)|Interpro (U6Q095)		Interpro (IPR035912)|Interpro (IPR000781)|Pfam (PF01133)	NCBI (560116974)|EMBL (CAVP010060971)
771	jg16883.t1	61	Uncharacterized protein OS=Haemonchus contortus OX=6289 PE=4 SV=1	40.40% [61/151]			Uniprot (A0A6F7NTK4)|Interpro (A0A6F7NTK4)
772	jg17830.t1	53	Uncharacterized protein	31.74% [53/167]			Uniprot (A0A2G9V0A2)|Interpro (A0A2G9V0A2)			EMBL (KZ345095)
773	jg18169.t1	170	Globin	96.05% [170/177]	GO:0005344 - oxygen carrier activity|GO:0005506 - iron ion binding|GO:0019825 - oxygen binding|GO:0020037 - heme binding		Uniprot (A0A2G9UL00)|Interpro (A0A2G9UL00)		Interpro (IPR000971)|Interpro (IPR009050)|Interpro (IPR012292)|Interpro (IPR012085)|Interpro (IPR044399)|Pfam (PF00042)	EMBL (KZ346107)
774	jg18099.t1	172	Uncharacterized protein OS=Haemonchus contortus OX=6289 PE=4 SV=1	81.52% [172/211]			Uniprot (A0A6F7PVQ7)|Interpro (A0A6F7PVQ7)
775	jg16998.t1	381	Kelch repeat protein	83.55% [381/456]			Uniprot (A0A2G9UDB8)|Interpro (A0A2G9UDB8)		Interpro (IPR015915)	EMBL (KZ347198)
776	jg17961.t1	101	Uncharacterized protein OS=Haemonchus contortus OX=6289 PE=4 SV=1	65.58% [101/154]			Uniprot (A0A6F7PHN1)|Interpro (A0A6F7PHN1)
777	jg16149.t1	382	CHK domain-containing protein	91.17% [382/419]			Uniprot (A0A2G9V4Q7)|Interpro (A0A2G9V4Q7)		Interpro (IPR015897)|Interpro (IPR012877)|Interpro (IPR011009)|Pfam (PF07914)	EMBL (KZ344996)
778	jg16149.t2	260	CHK domain-containing protein	62.65% [260/415]	GO:0016021 - integral component of membrane		Uniprot (A0A158QQC9)|Interpro (A0A158QQC9)		Interpro (IPR015897)|Interpro (IPR012877)|Interpro (IPR011009)|Pfam (PF07914)	EMBL (UZAF01018653)
779	jg16149.t3	384	CHK domain-containing protein	47.64% [384/806]			Uniprot (A0A2G9V4Q7)|Interpro (A0A2G9V4Q7)		Interpro (IPR015897)|Interpro (IPR012877)|Interpro (IPR011009)|Pfam (PF07914)	EMBL (KZ344996)
780	jg16571.t1	138	Uncharacterized protein OS=Haemonchus contortus OX=6289 PE=4 SV=1	71.88% [138/192]			Uniprot (A0A6F7PWG8)|Interpro (A0A6F7PWG8)
781	jg16678.t1	44	Uncharacterized protein	40.37% [44/109]			Uniprot (A0A2G9V5T3)|Interpro (A0A2G9V5T3)			EMBL (KZ344985)
782	jg16404.t1	113	Uncharacterized protein OS=Haemonchus contortus OX=6289 PE=4 SV=1	72.44% [113/156]			Uniprot (A0A6F7Q8Y3)|Interpro (A0A6F7Q8Y3)
783	jg18267.t1	26	Uncharacterized protein	29.89% [26/87]			Uniprot (A0A4Y1ZZZ4)|Interpro (A0A4Y1ZZZ4)			EMBL (BGPR01079005)
784	jg16133.t1	66	Uncharacterized protein OS=Haemonchus contortus OX=6289 PE=4 SV=1	47.83% [66/138]			Uniprot (A0A6F7Q8H7)|Interpro (A0A6F7Q8H7)
785	jg17888.t1	217	Uncharacterized protein OS=Haemonchus contortus OX=6289 PE=4 SV=1	62.54% [217/347]			Uniprot (A0A6F7PIQ4)|Interpro (A0A6F7PIQ4)
786	jg17180.t1	405	Patched domain containing protein OS=Haemonchus contortus OX=6289 PE=4 SV=1	79.72% [405/508]			Uniprot (A0A6F7PRB3)|Interpro (A0A6F7PRB3)
787	jg16247.t1	178	Uncharacterized protein	61.38% [178/290]	GO:0016021 - integral component of membrane		Uniprot (A0A2G9V361)|Interpro (A0A2G9V361)			EMBL (KZ345022)
788	jg16282.t1	136	Uncharacterized protein	67.00% [136/203]	GO:0005730 - nucleolus|GO:0042273 - ribosomal large subunit biogenesis		Uniprot (A0A0N4WX23)|Interpro (A0A0N4WX23)		Interpro (IPR015943)|Interpro (IPR001680)|Interpro (IPR036322)|Interpro (IPR037379)|Pfam (PF00400)	EMBL (UZAF01019371)
789	jg17673.t1	209	L3B25 precusor	96.76% [209/216]			Uniprot (Q8MXD0)|Interpro (Q8MXD0)		Interpro (IPR003677)|Pfam (PF02520)	NCBI (32394855)|EMBL (AY149292)
790	jg17993.t1	149	CB1 cannabinoid receptor-interacting protein 1 OS=Haemonchus contortus OX=6289 PE=3 SV=1	93.71% [149/159]			Uniprot (A0A6F7PHQ1)|Interpro (A0A6F7PHQ1)
791	jg18255.t1	312	Arylsulfatase	78.39% [312/398]	GO:0008484 - sulfuric ester hydrolase activity		Uniprot (A0A2G9V0F8)|Interpro (A0A2G9V0F8)		Interpro (IPR017850)|Interpro (IPR024607)|Interpro (IPR000917)|Pfam (PF00884)	EMBL (KZ345088)
792	jg17456.t1	438	Uncharacterized protein OS=Haemonchus contortus OX=6289 PE=3 SV=1	86.90% [438/504]			Uniprot (A0A6F7PKS5)|Interpro (A0A6F7PKS5)
793	jg17777.t1	432	Uncharacterized protein OS=Haemonchus contortus OX=6289 PE=4 SV=1	76.46% [432/565]			Uniprot (A0A6F7PNN5)|Interpro (A0A6F7PNN5)
794	jg17813.t1	237	Zinc metalloproteinase	94.05% [237/252]	GO:0004222 - metalloendopeptidase activity|GO:0005576 - extracellular region|GO:0008270 - zinc ion binding|GO:0018996 - molting cycle collagen and cuticulin-based cuticle		Uniprot (M1ZJM2)|Interpro (M1ZJM2)		Interpro (IPR034035)|Interpro (IPR000859)|Interpro (IPR024079)|Interpro (IPR017050)|Interpro (IPR001506)|Interpro (IPR006026)|Interpro (IPR035914)|Pfam (PF01400)	NCBI (459351472)|EMBL (HF677586)
795	jg17043.t1	90	Uncharacterized protein	30.30% [90/297]			Uniprot (A0A2G9UYT6)|Interpro (A0A2G9UYT6)			EMBL (KZ345205)
796	jg17039.t1			0.00% [0/75]
797	jg17102.t1	92	Uncharacterized protein	33.33% [92/276]			Uniprot (A0A7I4Z0W1)|Interpro (A0A7I4Z0W1)
798	jg16200.t1	34	Flagellar hook-length control protein FliK	22.82% [34/149]			Uniprot (A0A698FT35)|Interpro (A0A698FT35)		Interpro (IPR021136)|Interpro (IPR038610)|Pfam (PF02120)	EMBL (AAKYAN010000006)
799	jg17421.t1	392	Serine/threonine-protein kinase dkf-2 (inferred by orthology to a C. elegans protein)	92.89% [392/422]	GO:0004674 - protein serine/threonine kinase activity|GO:0005524 - ATP binding		Uniprot (A0A0N4YF67)|Interpro (A0A0N4YF67)		Interpro (IPR011009)|Interpro (IPR000719)|Interpro (IPR017441)|Interpro (IPR015727)|Interpro (IPR008271)|Pfam (PF00069)	EMBL (UYSL01021716)
800	jg17421.t2	803	Protein kinase C OS=Haemonchus contortus OX=6289 PE=3 SV=1	85.61% [803/938]			Uniprot (A0A6F7PKX6)|Interpro (A0A6F7PKX6)
801	jg17605.t1	37	Uncharacterized protein	45.12% [37/82]			Uniprot (A0A7I4YUH3)|Interpro (A0A7I4YUH3)
802	jg16372.t1	613	Zinc finger CCCH domain-containing protein 14	89.49% [613/685]	GO:0005634 - nucleus|GO:0006397 - mRNA processing|GO:0008143 - poly(A) binding|GO:0043488 - regulation of mRNA stability|GO:0046872 - metal ion binding|GO:1900364 - negative regulation of mRNA polyadenylation		Uniprot (A0A6F7PUH6)|Interpro (A0A6F7PUH6)		Interpro (IPR040366)|Interpro (IPR002483)|Interpro (IPR000571)|Pfam (PF01480)
803	jg16364.t1	2557	Uncharacterized protein OS=Haemonchus contortus OX=6289 PE=4 SV=1	84.28% [2557/3034]			Uniprot (A0A6F7PPP0)|Interpro (A0A6F7PPP0)
804	jg17846.t1	304	Protein FAM50 homolog OS=Haemonchus contortus OX=6289 PE=3 SV=1	92.40% [304/329]			Uniprot (A0A6F7Q535)|Interpro (A0A6F7Q535)
805	jg17579.t1	71	Uncharacterized protein	88.75% [71/80]			Uniprot (A0A2G9UBG2)|Interpro (A0A2G9UBG2)			EMBL (KZ347515)
806	jg17212.t1	534	Uncharacterized protein OS=Haemonchus contortus OX=6289 PE=4 SV=1	59.66% [534/895]			Uniprot (A0A6F7PL67)|Interpro (A0A6F7PL67)
807	jg17335.t1	386	Uncharacterized protein OS=Haemonchus contortus OX=6289 PE=3 SV=1	60.98% [386/633]			Uniprot (A0A6F7PQ01)|Interpro (A0A6F7PQ01)
808	jg17141.t1	227	Uncharacterized protein	30.59% [227/742]			Uniprot (A0A2G9UYK6)|Interpro (A0A2G9UYK6)			EMBL (KZ345218)
809	jg18344.t1	224	Btz domain-containing protein OS=Haemonchus contortus OX=6289 PE=3 SV=1	79.72% [224/281]			Uniprot (A0A6F7PTZ0)|Interpro (A0A6F7PTZ0)
810	jg16818.t1	36	Uncharacterized protein	37.89% [36/95]			Uniprot (A0A2G9V3C8)|Interpro (A0A2G9V3C8)			EMBL (KZ345069)
811	jg16969.t1	295	Protein-tyrosine phosphatase domain containing protein OS=Haemonchus contortus OX=6289 PE=4 SV=1	50.60% [295/583]			Uniprot (A0A6F7Q985)|Interpro (A0A6F7Q985)
812	jg16969.t2	295	Protein-tyrosine phosphatase domain containing protein OS=Haemonchus contortus OX=6289 PE=4 SV=1	50.60% [295/583]			Uniprot (A0A6F7Q985)|Interpro (A0A6F7Q985)
813	jg16969.t3	295	Protein-tyrosine phosphatase domain containing protein OS=Haemonchus contortus OX=6289 PE=4 SV=1	47.89% [295/616]			Uniprot (A0A6F7Q985)|Interpro (A0A6F7Q985)
814	jg18068.t1	415	Uncharacterized protein OS=Haemonchus contortus OX=6289 PE=4 SV=1	70.46% [415/589]			Uniprot (A0A6F7PJM7)|Interpro (A0A6F7PJM7)
815	jg17016.t1	368	Hydroxyacid-oxoacid transhydrogenase OS=Haemonchus contortus OX=6289 PE=3 SV=1	79.83% [368/461]			Uniprot (A0A6F7Q1L9)|Interpro (A0A6F7Q1L9)
816	jg16110.t1	112	Laminin EGF-like protein	58.03% [112/193]			Uniprot (A0A2G9V247)|Interpro (A0A2G9V247)		Interpro (IPR008979)|Interpro (IPR002049)|Pfam (PF00053)	EMBL (KZ345042)
817	jg18198.t1	272	Uncharacterized protein OS=Haemonchus contortus OX=6289 PE=4 SV=1	66.02% [272/412]			Uniprot (A0A6F7PZ43)|Interpro (A0A6F7PZ43)
818	jg17375.t1	275	Rieske [2Fe-2S] domain protein	85.14% [275/323]	GO:0016491 - oxidoreductase activity|GO:0046872 - metal ion binding|GO:0051537 - 2 iron 2 sulfur cluster binding		Uniprot (A0A2G9UYB5)|Interpro (A0A2G9UYB5)		Interpro (IPR036188)|Interpro (IPR023753)|Interpro (IPR017941)|Interpro (IPR036922)|Pfam (PF07992)|Pfam (PF00355)	EMBL (KZ345163)
819	jg16602.t1	59	Uncharacterized protein	40.14% [59/147]			Uniprot (A0A2G9TSL2)|Interpro (A0A2G9TSL2)			EMBL (KZ354421)
820	jg17539.t1			0.00% [0/73]
821	jg17706.t1	279	G-protein alpha subunit	98.24% [279/284]	GO:0003924 - GTPase activity|GO:0007186 - G protein-coupled receptor signaling pathway|GO:0016021 - integral component of membrane|GO:0019001 - guanyl nucleotide binding|GO:0031683 - G-protein beta/gamma-subunit complex binding		Uniprot (A0A2G9V0J0)|Interpro (A0A2G9V0J0)		Interpro (IPR001019)|Interpro (IPR011025)|Interpro (IPR027417)|Pfam (PF00503)	EMBL (KZ345086)
822	jg16215.t1	779	Aminopeptidase	90.16% [779/864]	GO:0004177 - aminopeptidase activity|GO:0008237 - metallopeptidase activity|GO:0008270 - zinc ion binding|GO:0016021 - integral component of membrane		Uniprot (A0A2G9V1I0)|Interpro (A0A2G9V1I0)		Interpro (IPR042097)|Interpro (IPR024571)|Interpro (IPR034016)|Interpro (IPR001930)|Interpro (IPR014782)|Interpro (IPR027268)|Pfam (PF11838)|Pfam (PF01433)	EMBL (KZ345060)
823	jg17491.t1	51	Uncharacterized protein OS=Haemonchus contortus OX=6289 PE=4 SV=1	32.69% [51/156]			Uniprot (A0A6F7NTM0)|Interpro (A0A6F7NTM0)
824	jg16468.t1	474	Ligand-gated chloride channel	88.60% [474/535]	GO:0004888 - transmembrane signaling receptor activity|GO:0005230 - extracellular ligand-gated ion channel activity|GO:0005886 - plasma membrane|GO:0016021 - integral component of membrane		Uniprot (D7F471)|Interpro (D7F471)		Interpro (IPR006028)|Interpro (IPR006202)|Interpro (IPR036734)|Interpro (IPR006201)|Interpro (IPR036719)|Interpro (IPR006029)|Interpro (IPR018000)|Pfam (PF02931)|Pfam (PF02932)	NCBI (560125162)|EMBL (FJ817373)
825	jg16332.t1	142	AP complex subunit sigma	97.93% [142/145]	GO:0006886 - intracellular protein transport|GO:0030122 - AP-2 adaptor complex|GO:0035615 - clathrin adaptor activity|GO:0072583 - clathrin-dependent endocytosis		Uniprot (A0A158PEX9)|Interpro (A0A158PEX9)		Interpro (IPR016635)|Interpro (IPR022775)|Interpro (IPR027156)|Interpro (IPR000804)|Interpro (IPR011012)|Pfam (PF01217)	EMBL (UYYA01000544)
826	jg17610.t1	369	Mitochondrial import inner membrane translocase subunit TIM50 OS=Haemonchus contortus OX=6289 PE=3 SV=1	80.39% [369/459]			Uniprot (A0A6F7PJT4)|Interpro (A0A6F7PJT4)
827	jg17516.t1	85	G_PROTEIN_RECEP_F1_2 domain-containing protein OS=Haemonchus contortus OX=6289 PE=4 SV=1	94.44% [85/90]			Uniprot (A0A6F7PQL7)|Interpro (A0A6F7PQL7)
828	jg16641.t1	656	Uncharacterized protein OS=Haemonchus contortus OX=6289 PE=4 SV=1	76.19% [656/861]			Uniprot (A0A6F7PQA3)|Interpro (A0A6F7PQA3)
829	jg16548.t1	49	Uncharacterized protein	68.06% [49/72]	GO:0016021 - integral component of membrane		Uniprot (W6NI42)|Interpro (W6NI42)		Interpro (IPR036259)	EMBL (CAVP010060700)
830	jg17079.t1			0.00% [0/68]
831	jg18128.t1	67	Uncharacterized protein	64.42% [67/104]	GO:0005886 - plasma membrane|GO:0005921 - gap junction|GO:0016021 - integral component of membrane		Uniprot (A0A2G9V6Q6)|Interpro (A0A2G9V6Q6)		Interpro (IPR000990)|Pfam (PF00876)	EMBL (KZ344990)
832	jg17463.t1	96	Uncharacterized protein	88.89% [96/108]	GO:0016021 - integral component of membrane		Uniprot (A0A2G9UDW8)|Interpro (A0A2G9UDW8)		Interpro (IPR042097)	EMBL (KZ347460)
833	jg17543.t1	447	Uncharacterized protein OS=Haemonchus contortus OX=6289 PE=4 SV=1	78.28% [447/571]			Uniprot (A0A6F7PJZ7)|Interpro (A0A6F7PJZ7)
834	jg17737.t1	653	Carn_acyltransf domain-containing protein OS=Haemonchus contortus OX=6289 PE=3 SV=1	86.03% [653/759]			Uniprot (A0A6F7PNR8)|Interpro (A0A6F7PNR8)
835	jg18150.t1	311	Oxidoreductase 2OG-Fe(II) oxygenase family protein	98.11% [311/317]	GO:0005506 - iron ion binding|GO:0016705 - oxidoreductase activity acting on paired donors with incorporation or reduction of molecular oxygen|GO:0031418 - L-ascorbic acid binding|GO:0051213 - dioxygenase activity		Uniprot (A0A2G9UYD5)|Interpro (A0A2G9UYD5)		Interpro (IPR005123)|Interpro (IPR006620)|Pfam (PF13640)	EMBL (KZ345158)
836	jg16586.t1	126	Uncharacterized protein OS=Haemonchus contortus OX=6289 PE=4 SV=1	18.83% [126/669]			Uniprot (A0A6F7PZ38)|Interpro (A0A6F7PZ38)
837	jg17303.t1	463	mRNA-capping enzyme OS=Haemonchus contortus OX=6289 PE=3 SV=1	93.72% [463/494]			Uniprot (A0A6F7PL97)|Interpro (A0A6F7PL97)
838	jg16680.t1	44	Uncharacterized protein OS=Haemonchus contortus OX=6289 PE=4 SV=1	31.21% [44/141]			Uniprot (A0A6F7P5X1)|Interpro (A0A6F7P5X1)
839	jg17633.t1	70	Uncharacterized protein OS=Haemonchus contortus OX=6289 PE=4 SV=1	86.42% [70/81]			Uniprot (A0A6F7Q4L8)|Interpro (A0A6F7Q4L8)
840	jg16950.t1			0.00% [0/86]
841	jg17285.t1	227	G_PROTEIN_RECEP_F1_2 domain-containing protein	91.53% [227/248]	GO:0016021 - integral component of membrane		Uniprot (A0A2G9USH3)|Interpro (A0A2G9USH3)		Interpro (IPR017452)	EMBL (KZ345519)
842	jg17923.t1	393	Amino_oxidase domain-containing protein OS=Haemonchus contortus OX=6289 PE=4 SV=1	81.88% [393/480]			Uniprot (A0A6F7Q4F3)|Interpro (A0A6F7Q4F3)
843	jg16173.t1			0.00% [0/172]
844	jg16754.t1	76	MFS domain-containing protein	66.67% [76/114]	GO:0016021 - integral component of membrane|GO:0022857 - transmembrane transporter activity		Uniprot (A0A016SSQ5)|Interpro (A0A016SSQ5)		Interpro (IPR011701)|Interpro (IPR020846)|Interpro (IPR036259)|Interpro (IPR005829)|Pfam (PF07690)	NCBI (597843860)|EMBL (JARK01001519)
845	jg18325.t1	277	Uncharacterized protein	40.20% [277/689]			Uniprot (A0A2G9UVN3)|Interpro (A0A2G9UVN3)			EMBL (KZ345312)
846	jg16499.t1	361	Protein xylosyltransferase	54.86% [361/658]	GO:0000139 - Golgi membrane|GO:0015012 - heparan sulfate proteoglycan biosynthetic process|GO:0016021 - integral component of membrane|GO:0030158 - protein xylosyltransferase activity|GO:0046872 - metal ion binding		Uniprot (A0A0D6LDJ8)|Interpro (A0A0D6LDJ8)		Interpro (IPR036915)|Interpro (IPR006671)|Interpro (IPR003406)|Interpro (IPR002889)|Interpro (IPR043538)|Pfam (PF02485)|Pfam (PF00134)|Pfam (PF01822)	NCBI (510853989)|EMBL (KE125234)
847	jg16499.t2	660	Protein xylosyltransferase	58.56% [660/1127]	GO:0000139 - Golgi membrane|GO:0015012 - heparan sulfate proteoglycan biosynthetic process|GO:0016021 - integral component of membrane|GO:0030158 - protein xylosyltransferase activity|GO:0046872 - metal ion binding		Uniprot (A0A0D6LDJ8)|Interpro (A0A0D6LDJ8)		Interpro (IPR036915)|Interpro (IPR006671)|Interpro (IPR003406)|Interpro (IPR002889)|Interpro (IPR043538)|Pfam (PF02485)|Pfam (PF00134)|Pfam (PF01822)	NCBI (510853989)|EMBL (KE125234)
848	jg16499.t3	407	Protein xylosyltransferase OS=Haemonchus contortus OX=6289 PE=3 SV=1	84.79% [407/480]			Uniprot (A0A6F7Q8Q2)|Interpro (A0A6F7Q8Q2)
849	jg16308.t1	399	Uncharacterized protein OS=Haemonchus contortus OX=6289 PE=4 SV=1	80.77% [399/494]			Uniprot (A0A6F7PSS5)|Interpro (A0A6F7PSS5)
850	jg16638.t1	641	Uncharacterized protein	76.31% [641/840]	GO:0003677 - DNA binding		Uniprot (A0A6F7PQA0)|Interpro (A0A6F7PQA0)		Interpro (IPR006612)
851	jg16531.t1	441	Uncharacterized protein OS=Haemonchus contortus OX=6289 PE=3 SV=1	73.13% [441/603]			Uniprot (A0A6F7Q5L1)|Interpro (A0A6F7Q5L1)
852	jg18004.t1	160	Uncharacterized protein	98.16% [160/163]			Uniprot (A0A2G9V2P4)|Interpro (A0A2G9V2P4)			EMBL (KZ345032)
853	jg16928.t1	101	Uncharacterized protein OS=Haemonchus contortus OX=6289 PE=4 SV=1	65.16% [101/155]			Uniprot (A0A6F7Q6I6)|Interpro (A0A6F7Q6I6)
854	jg17870.t1	275	SCP-like protein	98.21% [275/280]			Uniprot (A0A2G9UZ88)|Interpro (A0A2G9UZ88)		Interpro (IPR014044)|Interpro (IPR035940)|Interpro (IPR001283)|Interpro (IPR034113)|Interpro (IPR002413)|Pfam (PF00188)	EMBL (KZ345132)
855	jg18029.t1	203	SCP-like protein	77.78% [203/261]			Uniprot (A0A2G9V1B6)|Interpro (A0A2G9V1B6)		Interpro (IPR014044)|Interpro (IPR035940)|Interpro (IPR001283)|Interpro (IPR002413)|Pfam (PF00188)	EMBL (KZ345064)
856	jg17178.t1	339	Patched domain containing protein OS=Haemonchus contortus OX=6289 PE=4 SV=1	74.34% [339/456]			Uniprot (A0A6F7PRB3)|Interpro (A0A6F7PRB3)
857	jg17649.t1	207	Uncharacterized protein	98.10% [207/211]			Uniprot (A0A2G9UZ31)|Interpro (A0A2G9UZ31)			EMBL (KZ345140)
858	jg17443.t1	42	Uncharacterized protein OS=Haemonchus contortus OX=6289 PE=4 SV=1	20.00% [42/210]			Uniprot (A0A6F7Q684)|Interpro (A0A6F7Q684)
859	jg16858.t1	111	Uncharacterized protein	58.73% [111/189]	GO:0016021 - integral component of membrane		Uniprot (A0A0N4WI99)|Interpro (A0A0N4WI99)			EMBL (UZAF01017352)
860	jg16693.t1	373	Uncharacterized protein OS=Haemonchus contortus OX=6289 PE=3 SV=1	80.91% [373/461]			Uniprot (A0A6F7Q4R2)|Interpro (A0A6F7Q4R2)
861	jg16150.t1	45	Putative L3 ES protein	30.41% [45/148]			Uniprot (Q687E2)|Interpro (Q687E2)			NCBI (51587410)
862	jg17056.t1	552	Histone acetyltransferase OS=Haemonchus contortus OX=6289 PE=3 SV=1	85.32% [552/647]			Uniprot (A0A6F7Q579)|Interpro (A0A6F7Q579)
863	jg17563.t1	60	Uncharacterized protein	86.96% [60/69]	GO:0016021 - integral component of membrane		Uniprot (A0A2G9TSD5)|Interpro (A0A2G9TSD5)			EMBL (KZ354669)
864	jg17123.t1	176	Uncharacterized protein OS=Haemonchus contortus OX=6289 PE=3 SV=1	86.27% [176/204]			Uniprot (A0A6F7PRH9)|Interpro (A0A6F7PRH9)
865	jg17252.t1	340	Uncharacterized protein OS=Haemonchus contortus OX=6289 PE=4 SV=1	86.96% [340/391]			Uniprot (A0A6F7PQZ4)|Interpro (A0A6F7PQZ4)
866	jg16973.t1	145	TPR_REGION domain-containing protein	66.82% [145/217]			Uniprot (A0A2G9UQX6)|Interpro (A0A2G9UQX6)		Interpro (IPR013026)|Interpro (IPR011990)|Interpro (IPR019734)	EMBL (KZ345824)
867	jg17416.t1	349	Uncharacterized protein OS=Haemonchus contortus OX=6289 PE=3 SV=1	80.60% [349/433]			Uniprot (A0A6F7PKX3)|Interpro (A0A6F7PKX3)
868	jg17416.t2	349	Uncharacterized protein OS=Haemonchus contortus OX=6289 PE=3 SV=1	79.86% [349/437]			Uniprot (A0A6F7PKX3)|Interpro (A0A6F7PKX3)
869	jg18332.t1	135	Uncharacterized protein	74.59% [135/181]			Uniprot (A0A2G9U0Y4)|Interpro (A0A2G9U0Y4)			EMBL (KZ350445)
870	jg18215.t1	60	Uncharacterized protein	27.65% [60/217]			Uniprot (A0A2G9UVQ6)|Interpro (A0A2G9UVQ6)			EMBL (KZ345301)
871	jg16448.t1	464	Orotate phosphoribosyltransferase	92.43% [464/502]	GO:0004588 - orotate phosphoribosyltransferase activity|GO:0004590 - orotidine-5'-phosphate decarboxylase activity|GO:0006207 - 'de novo' pyrimidine nucleobase biosynthetic process|GO:0009116 - nucleoside metabolic process|GO:0044205 - 'de novo' UMP biosynthetic process		Uniprot (A0A2G9UWQ2)|Interpro (A0A2G9UWQ2)		Interpro (IPR013785)|Interpro (IPR014732)|Interpro (IPR001754)|Interpro (IPR023031)|Interpro (IPR004467)|Interpro (IPR000836)|Interpro (IPR029057)|Interpro (IPR011060)|Pfam (PF00215)|Pfam (PF00156)	EMBL (KZ345253)
872	jg18105.t1	297	TruB_N domain-containing protein OS=Haemonchus contortus OX=6289 PE=3 SV=1	86.09% [297/345]			Uniprot (A0A6F7PMS0)|Interpro (A0A6F7PMS0)
873	jg16128.t1	193	SCP-like protein	97.97% [193/197]			Uniprot (A0A2G9V4N6)|Interpro (A0A2G9V4N6)		Interpro (IPR014044)|Interpro (IPR035940)	EMBL (KZ344996)
874	jg17021.t1	175	Gluconokinase	98.31% [175/178]	GO:0005524 - ATP binding|GO:0046177 - D-gluconate catabolic process|GO:0046316 - gluconokinase activity		Uniprot (A0A2G9UP50)|Interpro (A0A2G9UP50)		Interpro (IPR027417)|Interpro (IPR031322)|Interpro (IPR006001)|Pfam (PF01202)	EMBL (KZ345789)
875	jg16820.t1	841	Vinculin alpha-catenin domain containing protein	91.51% [841/919]	GO:0005737 - cytoplasm|GO:0007155 - cell adhesion|GO:0045296 - cadherin binding|GO:0051015 - actin filament binding		Uniprot (W6NBF2)|Interpro (W6NBF2)		Interpro (IPR036723)|Interpro (IPR001033)|Interpro (IPR006077)|Pfam (PF01044)	EMBL (CAVP010058315)
876	jg17978.t1	566	Guanylate cyclase	74.38% [566/761]	GO:0004383 - guanylate cyclase activity|GO:0004672 - protein kinase activity|GO:0005524 - ATP binding|GO:0016021 - integral component of membrane|GO:0035556 - intracellular signal transduction		Uniprot (A0A016TFW5)|Interpro (A0A016TFW5)		Interpro (IPR001054)|Interpro (IPR018297)|Interpro (IPR001828)|Interpro (IPR001170)|Interpro (IPR011009)|Interpro (IPR029787)|Interpro (IPR028082)|Interpro (IPR000719)|Interpro (IPR001245)|Pfam (PF01094)|Pfam (PF00211)|Pfam (PF07714)	NCBI (597852116)|EMBL (JARK01001442)
877	jg17853.t1	249	Dolichyl-phosphate beta-glucosyltransferase OS=Haemonchus contortus OX=6289 PE=3 SV=1	85.27% [249/292]			Uniprot (A0A6F7Q144)|Interpro (A0A6F7Q144)
878	jg17439.t1	122	Uncharacterized protein OS=Haemonchus contortus OX=6289 PE=3 SV=1	61.00% [122/200]			Uniprot (A0A6F7PQJ0)|Interpro (A0A6F7PQJ0)
879	jg16568.t1	157	Pre-mRNA-splicing factor SLU7	94.58% [157/166]	GO:0000386 - second spliceosomal transesterification activity|GO:0000398 - mRNA splicing via spliceosome|GO:0005681 - spliceosomal complex|GO:0008270 - zinc ion binding|GO:0030628 - pre-mRNA 3'-splice site binding		Uniprot (A0A2G9UU59)|Interpro (A0A2G9UU59)		Interpro (IPR021715)|Interpro (IPR039974)|Interpro (IPR001878)|Interpro (IPR036875)|Pfam (PF11708)|Pfam (PF00098)	EMBL (KZ345391)
880	jg17591.t1	29	Uncharacterized protein	18.83% [29/154]			Uniprot (A0A0N4W2K5)|Interpro (A0A0N4W2K5)			EMBL (UZAF01016161)
881	jg16661.t1	57	Uncharacterized protein	60.00% [57/95]			Uniprot (A0A0N4W9T5)|Interpro (A0A0N4W9T5)			EMBL (UZAF01016595)
882	jg17698.t1	77	Lectin C-type domain protein	43.26% [77/178]			Uniprot (A0A2G9U0L2)|Interpro (A0A2G9U0L2)		Interpro (IPR001304)|Interpro (IPR016186)|Interpro (IPR016187)|Pfam (PF00059)	EMBL (KZ350570)
883	jg18308.t1	221	Uncharacterized protein	74.41% [221/297]	GO:0000166 - nucleotide binding		Uniprot (A0A0N4WC13)|Interpro (A0A0N4WC13)		Interpro (IPR018163)	EMBL (UZAF01016766)
884	jg16325.t1	84	Uncharacterized protein OS=Haemonchus contortus OX=6289 PE=3 SV=1	21.37% [84/393]			Uniprot (A0A6F7Q933)|Interpro (A0A6F7Q933)
885	jg16599.t1	265	STAS domain-containing protein OS=Haemonchus contortus OX=6289 PE=3 SV=1	59.82% [265/443]			Uniprot (A0A6F7PRN8)|Interpro (A0A6F7PRN8)
886	jg16599.t2	265	STAS domain-containing protein OS=Haemonchus contortus OX=6289 PE=3 SV=1	70.48% [265/376]			Uniprot (A0A6F7PRN8)|Interpro (A0A6F7PRN8)
887	jg17669.t1	275	Protein kinase domain-containing protein OS=Haemonchus contortus OX=6289 PE=3 SV=1	91.06% [275/302]			Uniprot (A0A6F7Q4J0)|Interpro (A0A6F7Q4J0)
888	jg17392.t1	392	Uncharacterized protein OS=Haemonchus contortus OX=6289 PE=3 SV=1	77.62% [392/505]			Uniprot (A0A6F7PQB5)|Interpro (A0A6F7PQB5)
889	jg16431.t1	51	Uncharacterized protein	26.56% [51/192]			Uniprot (C7BVK9)|Interpro (C7BVK9)			NCBI (256016457)|EMBL (FM207663)
890	jg18071.t1	425	Fork-head domain-containing protein OS=Haemonchus contortus OX=6289 PE=4 SV=1	95.51% [425/445]			Uniprot (A0A6F7Q5N8)|Interpro (A0A6F7Q5N8)
891	jg18071.t2	421	Fork-head domain-containing protein OS=Haemonchus contortus OX=6289 PE=4 SV=1	95.46% [421/441]			Uniprot (A0A6F7Q5N8)|Interpro (A0A6F7Q5N8)
892	jg16905.t1	38	Guanylate cyclase	25.85% [38/147]	GO:0004383 - guanylate cyclase activity|GO:0004672 - protein kinase activity|GO:0005524 - ATP binding|GO:0035556 - intracellular signal transduction		Uniprot (A0A2G9UX80)|Interpro (A0A2G9UX80)		Interpro (IPR001054)|Interpro (IPR018297)|Interpro (IPR011645)|Interpro (IPR011009)|Interpro (IPR029787)|Interpro (IPR000719)|Interpro (IPR001245)|Pfam (PF00211)|Pfam (PF07701)|Pfam (PF07714)	EMBL (KZ345299)
893	jg16797.t1	203	WD_REPEATS_REGION domain-containing protein OS=Haemonchus contortus OX=6289 PE=4 SV=1	71.48% [203/284]			Uniprot (A0A6F7Q4D3)|Interpro (A0A6F7Q4D3)
894	jg18173.t1	99	Globin	86.09% [99/115]	GO:0005344 - oxygen carrier activity|GO:0005506 - iron ion binding|GO:0019825 - oxygen binding|GO:0020037 - heme binding		Uniprot (A0A2G9U5G1)|Interpro (A0A2G9U5G1)		Interpro (IPR000971)|Interpro (IPR009050)|Interpro (IPR012292)|Interpro (IPR012085)|Interpro (IPR044399)|Pfam (PF00042)	EMBL (KZ349046)
895	jg16486.t1	29	Uncharacterized protein	30.53% [29/95]			Uniprot (A0A2G9V3C8)|Interpro (A0A2G9V3C8)			EMBL (KZ345069)
896	jg18282.t1	226	Channel protein MIP family	81.59% [226/277]	GO:0015267 - channel activity|GO:0016021 - integral component of membrane		Uniprot (A0A2G9UXH8)|Interpro (A0A2G9UXH8)		Interpro (IPR023271)|Interpro (IPR034294)|Interpro (IPR000425)|Interpro (IPR022357)|Pfam (PF00230)	EMBL (KZ345197)
897	jg18247.t1	267	Uncharacterized protein OS=Haemonchus contortus OX=6289 PE=3 SV=1	60.82% [267/439]			Uniprot (A0A6F7PJS4)|Interpro (A0A6F7PJS4)
898	jg18247.t2	262	Uncharacterized protein OS=Haemonchus contortus OX=6289 PE=3 SV=1	54.02% [262/485]			Uniprot (A0A6F7PJS4)|Interpro (A0A6F7PJS4)
899	jg18086.t1	303	TGT domain-containing protein OS=Haemonchus contortus OX=6289 PE=4 SV=1	58.83% [303/515]			Uniprot (A0A6F7PVN4)|Interpro (A0A6F7PVN4)
900	jg16727.t1	463	Non-specific serine/threonine protein kinase OS=Haemonchus contortus OX=6289 PE=4 SV=1	91.68% [463/505]			Uniprot (A0A6F7PN73)|Interpro (A0A6F7PN73)
901	jg16727.t2	463	Non-specific serine/threonine protein kinase OS=Haemonchus contortus OX=6289 PE=4 SV=1	91.14% [463/508]			Uniprot (A0A6F7PN73)|Interpro (A0A6F7PN73)
902	jg16267.t1	202	Uncharacterized protein	91.82% [202/220]			Uniprot (A0A2G9UT38)|Interpro (A0A2G9UT38)			EMBL (KZ345464)
903	jg18133.t1	309	Acyltransferase	89.83% [309/344]	GO:0005789 - endoplasmic reticulum membrane|GO:0016021 - integral component of membrane|GO:0016747 - acyltransferase activity transferring groups other than amino-acyl groups		Uniprot (A0A158QQ49)|Interpro (A0A158QQ49)		Interpro (IPR007130)|Pfam (PF03982)	EMBL (UZAF01018413)
904	jg17902.t1	161	Uncharacterized protein	49.85% [161/323]	GO:0005975 - carbohydrate metabolic process|GO:0008107 - galactoside 2-alpha-L-fucosyltransferase activity|GO:0016021 - integral component of membrane		Uniprot (A0A016U129)|Interpro (A0A016U129)		Interpro (IPR002516)|Pfam (PF01531)	NCBI (597858903)|EMBL (JARK01001402)
905	jg18031.t1	410	SCP-like protein	89.32% [410/459]	GO:0005576 - extracellular region		Uniprot (A0A2G9V446)|Interpro (A0A2G9V446)		Interpro (IPR018244)|Interpro (IPR014044)|Interpro (IPR035940)|Interpro (IPR001283)|Interpro (IPR002413)|Pfam (PF00188)	EMBL (KZ345032)
906	jg16471.t1	137	Molybdopterin molybdenumtransferase OS=Haemonchus contortus OX=6289 PE=3 SV=1	80.12% [137/171]			Uniprot (A0A6F7PU20)|Interpro (A0A6F7PU20)
907	jg16471.t2	137	Molybdopterin molybdenumtransferase OS=Haemonchus contortus OX=6289 PE=3 SV=1	79.19% [137/173]			Uniprot (A0A6F7PU20)|Interpro (A0A6F7PU20)
908	jg16395.t1	112	Uncharacterized protein	60.54% [112/185]			Uniprot (A0A2G9V4S1)|Interpro (A0A2G9V4S1)			EMBL (KZ344995)
909	jg16504.t1	60	Uncharacterized protein OS=Haemonchus contortus OX=6289 PE=4 SV=1	16.30% [60/368]			Uniprot (A0A6F7PTU5)|Interpro (A0A6F7PTU5)
910	jg16529.t1	130	Complex III subunit VII	97.74% [130/133]	GO:0005750 - mitochondrial respiratory chain complex III|GO:0006122 - mitochondrial electron transport ubiquinol to cytochrome c		Uniprot (A0A2G9V3Z1)|Interpro (A0A2G9V3Z1)		Interpro (IPR003197)|Interpro (IPR036544)|Pfam (PF02271)	EMBL (KZ345010)
911	jg17941.t1	182	Uncharacterized protein OS=Haemonchus contortus OX=6289 PE=4 SV=1	36.25% [182/502]			Uniprot (A0A6F7Q0D4)|Interpro (A0A6F7Q0D4)
912	jg16714.t1	68	Uncharacterized protein	31.05% [68/219]			Uniprot (A0A2G9V5S2)|Interpro (A0A2G9V5S2)			EMBL (KZ344985)
913	jg18149.t1	246	Oxidoreductase 2OG-Fe(II) oxygenase family protein	71.30% [246/345]	GO:0005506 - iron ion binding|GO:0016705 - oxidoreductase activity acting on paired donors with incorporation or reduction of molecular oxygen|GO:0031418 - L-ascorbic acid binding|GO:0051213 - dioxygenase activity		Uniprot (A0A2G9UYH9)|Interpro (A0A2G9UYH9)		Interpro (IPR005123)|Interpro (IPR006620)|Pfam (PF13640)	EMBL (KZ345159)
914	jg17322.t1	294	CPG4 domain-containing protein OS=Haemonchus contortus OX=6289 PE=4 SV=1	64.19% [294/458]			Uniprot (A0A6F7Q2M3)|Interpro (A0A6F7Q2M3)
915	jg16910.t1	86	Uncharacterized protein OS=Haemonchus contortus OX=6289 PE=4 SV=1	30.28% [86/284]			Uniprot (A0A6F7Q8N3)|Interpro (A0A6F7Q8N3)
916	jg16169.t1	175	HTH psq-type domain-containing protein OS=Haemonchus contortus OX=6289 PE=4 SV=1	70.56% [175/248]			Uniprot (A0A6F7Q0E2)|Interpro (A0A6F7Q0E2)
917	jg18200.t1	318	Non-specific serine/threonine protein kinase OS=Haemonchus contortus OX=6289 PE=3 SV=1	95.21% [318/334]			Uniprot (A0A6F7Q114)|Interpro (A0A6F7Q114)
918	jg17479.t1	116	Uncharacterized protein	98.31% [116/118]	GO:0005742 - mitochondrial outer membrane translocase complex|GO:0006605 - protein targeting|GO:0016021 - integral component of membrane		Uniprot (A0A2G9USL0)|Interpro (A0A2G9USL0)		Interpro (IPR002056)|Interpro (IPR022422)|Interpro (IPR023392)|Pfam (PF02064)	EMBL (KZ345494)
919	jg17938.t1	348	Phosphoethanolamine N-methyltransferase 2 Phospholethanolamine N-methyltransferase 2 OS=Haemonchus contortus OX=6289 PE=4 SV=1	79.27% [348/439]			Uniprot (A0A6F7PV50)|Interpro (A0A6F7PV50)
920	jg17161.t1	148	Uncharacterized protein	86.55% [148/171]			Uniprot (A0A2G9UDQ1)|Interpro (A0A2G9UDQ1)			EMBL (KZ347138)
921	jg16198.t1	184	Uncharacterized protein OS=Haemonchus contortus OX=6289 PE=4 SV=1	93.88% [184/196]			Uniprot (A0A6F7Q8D0)|Interpro (A0A6F7Q8D0)
922	jg18110.t1	33	Uncharacterized protein OS=Haemonchus contortus OX=6289 PE=4 SV=1	42.86% [33/77]			Uniprot (A0A6F7PIA4)|Interpro (A0A6F7PIA4)
923	jg17091.t1	50	Uncharacterized protein	25.13% [50/199]			Uniprot (A0A016VQE4)|Interpro (A0A016VQE4)		Interpro (IPR014044)|Interpro (IPR035940)|Interpro (IPR001283)|Pfam (PF00188)	NCBI (597880251)|EMBL (JARK01001342)
924	jg17866.t1	269	SCP-like protein	85.13% [269/316]			Uniprot (A0A2G9U2C3)|Interpro (A0A2G9U2C3)		Interpro (IPR014044)|Interpro (IPR035940)|Interpro (IPR001283)|Interpro (IPR002413)|Pfam (PF00188)	EMBL (KZ350026)
925	jg16890.t1	244	Kinesin light chain	87.77% [244/278]	GO:0005737 - cytoplasm|GO:0005871 - kinesin complex|GO:0005874 - microtubule		Uniprot (A0A6F7PME0)|Interpro (A0A6F7PME0)		Interpro (IPR002151)|Interpro (IPR015792)|Interpro (IPR013026)|Interpro (IPR011990)|Interpro (IPR019734)
926	jg16344.t1	478	Uncharacterized protein OS=Haemonchus contortus OX=6289 PE=4 SV=1	72.87% [478/656]			Uniprot (A0A6F7PUL4)|Interpro (A0A6F7PUL4)
927	jg16344.t2	478	Uncharacterized protein OS=Haemonchus contortus OX=6289 PE=4 SV=1	72.75% [478/657]			Uniprot (A0A6F7PUL4)|Interpro (A0A6F7PUL4)
928	jg18048.t1	292	Uncharacterized protein OS=Haemonchus contortus OX=6289 PE=3 SV=1	65.91% [292/443]			Uniprot (A0A6F7P519)|Interpro (A0A6F7P519)
929	jg16949.t1	166	Uncharacterized protein OS=Haemonchus contortus OX=6289 PE=4 SV=1	94.32% [166/176]			Uniprot (A0A6F7PQ41)|Interpro (A0A6F7PQ41)
930	jg17628.t1	330	Uncharacterized protein OS=Haemonchus contortus OX=6289 PE=4 SV=1	50.30% [330/656]			Uniprot (A0A6F7Q5U4)|Interpro (A0A6F7Q5U4)
931	jg17521.t1	146	Uncharacterized protein	84.39% [146/173]			Uniprot (A0A2G9UHW0)|Interpro (A0A2G9UHW0)			EMBL (KZ346789)
932	jg18364.t1	552	PB1 domain protein	98.22% [552/562]	GO:0005923 - bicellular tight junction|GO:0016020 - membrane		Uniprot (A0A2G9UAH9)|Interpro (A0A2G9UAH9)		Interpro (IPR034876)|Interpro (IPR000270)|Interpro (IPR001478)|Interpro (IPR036034)|Pfam (PF00564)|Pfam (PF00595)	EMBL (KZ347728)
933	jg18372.t1	104	ATP synthase subunit s mitochondrial	80.62% [104/129]	GO:0005743 - mitochondrial inner membrane		Uniprot (A0A2G9U5K5)|Interpro (A0A2G9U5K5)		Interpro (IPR026063)|Interpro (IPR032675)	EMBL (KZ349005)
934	jg16933.t1	98	Uncharacterized protein OS=Haemonchus contortus OX=6289 PE=4 SV=1	28.82% [98/340]			Uniprot (A0A6F7PV55)|Interpro (A0A6F7PV55)
935	jg16255.t1	55	Uncharacterized protein	47.41% [55/116]			Uniprot (A0A2G9TRT7)|Interpro (A0A2G9TRT7)			EMBL (KZ354937)
936	jg17980.t1	228	ANF_receptor domain-containing protein	88.37% [228/258]	GO:0016021 - integral component of membrane		Uniprot (A0A2G9UT89)|Interpro (A0A2G9UT89)		Interpro (IPR001828)|Interpro (IPR028082)|Pfam (PF01094)	EMBL (KZ345470)
937	jg17784.t1	38	Tas retrotransposon peptidase A16	38.78% [38/98]	GO:0003676 - nucleic acid binding|GO:0015074 - DNA integration		Uniprot (A0A0C2GP65)|Interpro (A0A0C2GP65)		Interpro (IPR043502)|Interpro (IPR040676)|Interpro (IPR001584)|Interpro (IPR008737)|Interpro (IPR043128)|Interpro (IPR012337)|Interpro (IPR036397)|Pfam (PF05585)|Pfam (PF18701)	NCBI (748388643)|EMBL (KN730578)
938	jg16623.t1	163	Uncharacterized protein	62.21% [163/262]			Uniprot (A0A2G9UQW0)|Interpro (A0A2G9UQW0)		Interpro (IPR004988)|Pfam (PF03314)	EMBL (KZ345627)
939	jg17063.t1	966	Na_H_Exchanger domain-containing protein OS=Haemonchus contortus OX=6289 PE=3 SV=1	76.55% [966/1262]			Uniprot (A0A6F7PNX2)|Interpro (A0A6F7PNX2)
940	jg17556.t1	32	SCP-like protein	34.41% [32/93]			Uniprot (A0A2G9UB71)|Interpro (A0A2G9UB71)		Interpro (IPR014044)|Interpro (IPR035940)|Pfam (PF00188)	EMBL (KZ347580)
941	jg17193.t1	55	Uncharacterized protein	65.48% [55/84]			Uniprot (W6NDA7)|Interpro (W6NDA7)			EMBL (CAVP010055320)
942	jg17650.t1	162	Uncharacterized protein OS=Haemonchus contortus OX=6289 PE=4 SV=1	45.25% [162/358]			Uniprot (A0A6F7PVE0)|Interpro (A0A6F7PVE0)
943	jg17969.t1	113	Uncharacterized protein	98.26% [113/115]	GO:0004864 - protein phosphatase inhibitor activity|GO:0005737 - cytoplasm|GO:0042325 - regulation of phosphorylation		Uniprot (A0A2G9U8H1)|Interpro (A0A2G9U8H1)		Interpro (IPR008025)|Interpro (IPR036658)|Pfam (PF05361)	EMBL (KZ345762)
944	jg17110.t1	280	Exonuclease domain-containing protein OS=Haemonchus contortus OX=6289 PE=4 SV=1	79.10% [280/354]			Uniprot (A0A6F7Q0R8)|Interpro (A0A6F7Q0R8)
945	jg18161.t1			0.00% [0/139]
946	jg18091.t1	233	Carbonic anhydrase OS=Haemonchus contortus OX=6289 PE=3 SV=1	74.92% [233/311]			Uniprot (A0A6F7Q9A2)|Interpro (A0A6F7Q9A2)
947	jg17818.t1	57	Ribosome-binding factor A domain protein	81.43% [57/70]			Uniprot (A0A2G9UUR0)|Interpro (A0A2G9UUR0)			EMBL (KZ345351)
948	jg16579.t1	204	Sugar transporter SWEET OS=Haemonchus contortus OX=6289 PE=3 SV=1	87.93% [204/232]			Uniprot (A0A6F7PM40)|Interpro (A0A6F7PM40)
949	jg16212.t1	187	Aminopeptidase	72.48% [187/258]	GO:0004177 - aminopeptidase activity|GO:0008237 - metallopeptidase activity|GO:0008270 - zinc ion binding|GO:0016021 - integral component of membrane		Uniprot (A0A2G9V1I0)|Interpro (A0A2G9V1I0)		Interpro (IPR042097)|Interpro (IPR024571)|Interpro (IPR034016)|Interpro (IPR001930)|Interpro (IPR014782)|Interpro (IPR027268)|Pfam (PF11838)|Pfam (PF01433)	EMBL (KZ345060)
950	jg16335.t1	189	Uncharacterized protein OS=Haemonchus contortus OX=6289 PE=4 SV=1	65.85% [189/287]			Uniprot (A0A6F7Q5U4)|Interpro (A0A6F7Q5U4)
951	jg17048.t1	205	General transcription factor TFIIB	48.12% [205/426]	GO:0016758 - hexosyltransferase activity|GO:0017025 - TBP-class protein binding|GO:0046872 - metal ion binding|GO:0070897 - transcription preinitiation complex assembly		Uniprot (A0A0N4W838)|Interpro (A0A0N4W838)		Interpro (IPR013763)|Interpro (IPR036915)|Interpro (IPR007235)|Interpro (IPR000812)|Interpro (IPR023486)|Interpro (IPR013150)|Interpro (IPR013137)|Pfam (PF04101)|Pfam (PF08271)|Pfam (PF00382)	EMBL (UZAF01016478)
952	jg16141.t1	82	G_PROTEIN_RECEP_F1_2 domain-containing protein	54.30% [82/151]	GO:0004930 - G protein-coupled receptor activity|GO:0016021 - integral component of membrane		Uniprot (A0A158QQR4)|Interpro (A0A158QQR4)		Interpro (IPR019424)|Interpro (IPR000276)|Interpro (IPR017452)|Pfam (PF10320)	EMBL (UZAF01019056)
953	jg16605.t1	160	Uncharacterized protein OS=Haemonchus contortus OX=6289 PE=4 SV=1	39.22% [160/408]			Uniprot (A0A6F7PZ07)|Interpro (A0A6F7PZ07)
954	jg17364.t1	40	HIRA-interacting protein 3-like isoform X2	20.62% [40/194]			Uniprot (A0A6P4XZ13)|Interpro (A0A6P4XZ13)		Interpro (IPR037647)
955	jg17372.t1	52	Uncharacterized protein	35.62% [52/146]	GO:0005524 - ATP binding|GO:0016021 - integral component of membrane|GO:0042626 - ATPase-coupled transmembrane transporter activity		Uniprot (A0A0N4Y9R1)|Interpro (A0A0N4Y9R1)		Interpro (IPR003593)|Interpro (IPR011527)|Interpro (IPR036640)|Interpro (IPR003439)|Interpro (IPR017871)|Interpro (IPR027417)|Interpro (IPR039421)|Pfam (PF00664)|Pfam (PF00005)	EMBL (UYSL01020934)
956	jg16846.t1	292	Protein kinase domain-containing protein OS=Haemonchus contortus OX=6289 PE=4 SV=1	87.95% [292/332]			Uniprot (A0A6F7PMK5)|Interpro (A0A6F7PMK5)
957	jg17200.t1	125	Uncharacterized protein	59.52% [125/210]	GO:0016021 - integral component of membrane		Uniprot (A0A2G9UP61)|Interpro (A0A2G9UP61)			EMBL (KZ345809)
958	jg16421.t1	31	Sulfur globule protein CV2 domain protein	42.47% [31/73]			Uniprot (A0A2G9V716)|Interpro (A0A2G9V716)			EMBL (KZ344995)
959	jg18063.t1	318	TLDc domain-containing protein	72.44% [318/439]			Uniprot (W2U153)|Interpro (W2U153)	KEGG (nai:NECAME_01209)|KEGG GM (nai:NECAME_01209)	Interpro (IPR006571)|Pfam (PF07534)	NCBI (915294328)|EMBL (KI657456)
960	jg18193.t1	94	Transthyretin-like family protein	84.68% [94/111]	GO:0005576 - extracellular region|GO:0009986 - cell surface		Uniprot (A0A2G9TVV7)|Interpro (A0A2G9TVV7)		Interpro (IPR001534)|Interpro (IPR038479)|Pfam (PF01060)	EMBL (KZ352482)
961	jg16813.t1	247	Eukaryotic aspartyl protease	68.61% [247/360]	GO:0004190 - aspartic-type endopeptidase activity		Uniprot (A0A2G9UN21)|Interpro (A0A2G9UN21)		Interpro (IPR001461)|Interpro (IPR034164)|Interpro (IPR033121)|Interpro (IPR021109)|Pfam (PF00026)	EMBL (KZ345888)
962	jg16813.t2	248	Eukaryotic aspartyl protease	67.03% [248/370]	GO:0004190 - aspartic-type endopeptidase activity		Uniprot (A0A2G9UN21)|Interpro (A0A2G9UN21)		Interpro (IPR001461)|Interpro (IPR034164)|Interpro (IPR033121)|Interpro (IPR021109)|Pfam (PF00026)	EMBL (KZ345888)
963	jg16777.t1	388	Uncharacterized protein OS=Haemonchus contortus OX=6289 PE=4 SV=1	96.04% [388/404]			Uniprot (A0A6F7Q7T1)|Interpro (A0A6F7Q7T1)
964	jg16456.t1	326	Serine/threonine-protein phosphatase OS=Haemonchus contortus OX=6289 PE=3 SV=1	98.19% [326/332]			Uniprot (A0A6F7PU35)|Interpro (A0A6F7PU35)
965	jg16993.t1	181	Uncharacterized protein	49.73% [181/364]			Uniprot (A0A2G9UDK4)|Interpro (A0A2G9UDK4)			EMBL (KZ347526)
966	jg16673.t1	126	Uncharacterized protein	70.39% [126/179]	GO:0005125 - cytokine activity|GO:0005576 - extracellular region		Uniprot (A0A016VBI6)|Interpro (A0A016VBI6)		Interpro (IPR029034)|Interpro (IPR010345)|Pfam (PF06083)	NCBI (597875439)|EMBL (JARK01001349)
967	jg17282.t1	162	Uncharacterized protein OS=Haemonchus contortus OX=6289 PE=4 SV=1	68.35% [162/237]			Uniprot (A0A6F7PLB9)|Interpro (A0A6F7PLB9)
968	jg17247.t1	215	Golgi resident protein GCP60 (inferred by orthology to a human protein)	81.13% [215/265]			Uniprot (A0A0N4XXA2)|Interpro (A0A0N4XXA2)		Interpro (IPR009038)|Interpro (IPR036598)|Pfam (PF13897)	EMBL (UYSL01019905)
969	jg17247.t2	205	GOLD domain-containing protein	78.54% [205/261]			Uniprot (A0A0N4WE59)|Interpro (A0A0N4WE59)		Interpro (IPR009038)|Interpro (IPR036598)|Pfam (PF13897)	EMBL (UZAF01016956)
970	jg17247.t3	417	Uncharacterized protein OS=Haemonchus contortus OX=6289 PE=4 SV=1	93.29% [417/447]			Uniprot (A0A6F7PLI9)|Interpro (A0A6F7PLI9)
971	jg17247.t4	174	Uncharacterized protein OS=Haemonchus contortus OX=6289 PE=4 SV=1	78.38% [174/222]			Uniprot (A0A6F7PLI9)|Interpro (A0A6F7PLI9)
972	jg16180.t1	213	CAP-Gly domain-containing protein OS=Haemonchus contortus OX=6289 PE=4 SV=1	89.50% [213/238]			Uniprot (A0A6F7Q8B0)|Interpro (A0A6F7Q8B0)
973	jg17086.t1	80	Uncharacterized protein	36.70% [80/218]			Uniprot (A0A7I4Z0Y0)|Interpro (A0A7I4Z0Y0)
974	jg17133.t1	322	WD_REPEATS_REGION domain-containing protein OS=Haemonchus contortus OX=6289 PE=4 SV=1	92.80% [322/347]			Uniprot (A0A6F7Q3R8)|Interpro (A0A6F7Q3R8)
975	jg16888.t1	81	Uncharacterized protein	91.01% [81/89]			Uniprot (A0A2G9UJ55)|Interpro (A0A2G9UJ55)			EMBL (KZ346328)
976	jg17404.t1	109	BACK domain-containing protein OS=Haemonchus contortus OX=6289 PE=4 SV=1	75.69% [109/144]			Uniprot (A0A6F7Q6P1)|Interpro (A0A6F7Q6P1)
977	jg18322.t1	460	Uncharacterized protein OS=Haemonchus contortus OX=6289 PE=3 SV=1	81.71% [460/563]			Uniprot (A0A6F7PMK9)|Interpro (A0A6F7PMK9)
978	jg17149.t1	299	Peptidase C13 family protein	74.94% [299/399]	GO:0008233 - peptidase activity		Uniprot (A0A2G9UFL3)|Interpro (A0A2G9UFL3)		Interpro (IPR001096)|Pfam (PF01650)	EMBL (KZ346809)
979	jg17571.t1	112	Uncharacterized protein OS=Haemonchus contortus OX=6289 PE=4 SV=1	68.29% [112/164]			Uniprot (A0A6F7Q648)|Interpro (A0A6F7Q648)
980	jg17678.t1	121	Defective mitochondrial respiration family member protein 1 OS=Haemonchus contortus OX=6289 PE=4 SV=1	72.89% [121/166]			Uniprot (A0A6F7PVA6)|Interpro (A0A6F7PVA6)
981	jg16961.t1	260	DUF1907 domain-containing protein OS=Haemonchus contortus OX=6289 PE=4 SV=1	84.14% [260/309]			Uniprot (A0A6F7PUZ5)|Interpro (A0A6F7PUZ5)
982	jg17998.t1	24	Uncharacterized protein	13.26% [24/181]			Uniprot (A0A2G9V2M5)|Interpro (A0A2G9V2M5)			EMBL (KZ345032)
983	jg16830.t1	92	Uncharacterized protein OS=Haemonchus contortus OX=6289 PE=3 SV=1	27.54% [92/334]			Uniprot (A0A6F7PZK8)|Interpro (A0A6F7PZK8)
984	jg16830.t2	92	Uncharacterized protein OS=Haemonchus contortus OX=6289 PE=3 SV=1	27.79% [92/331]			Uniprot (A0A6F7PZK8)|Interpro (A0A6F7PZK8)
985	jg17031.t1	121	Uncharacterized protein	92.37% [121/131]			Uniprot (A0A2G9V017)|Interpro (A0A2G9V017)			EMBL (KZ345180)
986	jg16138.t1	338	Uncharacterized protein	93.63% [338/361]	GO:0003924 - GTPase activity|GO:0005525 - GTP binding|GO:0007188 - adenylate cyclase-modulating G protein-coupled receptor signaling pathway|GO:0031683 - G-protein beta/gamma-subunit complex binding		Uniprot (A0A0N4WEI4)|Interpro (A0A0N4WEI4)		Interpro (IPR001408)|Interpro (IPR001019)|Interpro (IPR011025)|Interpro (IPR027417)|Pfam (PF00503)	EMBL (UZAF01016986)
987	jg17883.t1	86	Surfactant protein B	82.69% [86/104]			Uniprot (A0A2G9UWT3)|Interpro (A0A2G9UWT3)		Interpro (IPR008138)|Interpro (IPR011001)|Interpro (IPR008139)|Pfam (PF03489)	EMBL (KZ345080)
988	jg17429.t1	253	Plus3 domain-containing protein OS=Haemonchus contortus OX=6289 PE=4 SV=1	51.74% [253/489]			Uniprot (A0A6F7PKZ1)|Interpro (A0A6F7PKZ1)
989	jg17071.t1	37	Uncharacterized protein OS=Haemonchus contortus OX=6289 PE=4 SV=1	42.05% [37/88]			Uniprot (A0A6F7PTI4)|Interpro (A0A6F7PTI4)
990	jg16178.t1	385	Sacchrp_dh_NADP domain-containing protein	88.71% [385/434]	GO:0016021 - integral component of membrane|GO:0016491 - oxidoreductase activity		Uniprot (A0A6F7Q0F1)|Interpro (A0A6F7Q0F1)		Interpro (IPR036291)|Interpro (IPR005097)|Pfam (PF03435)
991	jg16649.t1	149	Calmodulin	98.03% [149/152]	GO:0005509 - calcium ion binding|GO:0005813 - centrosome|GO:0009792 - embryo development ending in birth or egg hatching|GO:0016477 - cell migration|GO:0019722 - calcium-mediated signaling|GO:0030234 - enzyme regulator activity|GO:0031965 - nuclear membrane|GO:0032880 - regulation of protein localization|GO:0042981 - regulation of apoptotic process|GO:0043277 - apoptotic cell clearance|GO:0051296…		Uniprot (O16305)|Interpro (O16305)	KEGG (cel:CELE_T21H3.3)|KEGG GM (cel:CELE_T21H3.3)	Interpro (IPR039030)|Interpro (IPR011992)|Interpro (IPR018247)|Interpro (IPR002048)|Pfam (PF13499)	NCBI (351062085)|EMBL (FO081216)
992	jg17928.t1	70	SCP-like protein	94.59% [70/74]			Uniprot (A0A2G9U9A9)|Interpro (A0A2G9U9A9)		Interpro (IPR014044)|Interpro (IPR035940)|Interpro (IPR001283)|Pfam (PF00188)	EMBL (KZ348038)
993	jg16870.t1	154	NGF domain-containing protein	98.09% [154/157]	GO:0005102 - signaling receptor binding		Uniprot (A0A2G9UCQ6)|Interpro (A0A2G9UCQ6)		Interpro (IPR029034)|Interpro (IPR002072)|Pfam (PF00243)	EMBL (KZ347722)
994	jg17638.t1	187	Calcyclin-binding protein OS=Haemonchus contortus OX=6289 PE=4 SV=1	56.33% [187/332]			Uniprot (A0A6F7PII5)|Interpro (A0A6F7PII5)
995	jg17531.t1	391	Abhydro_lipase domain-containing protein OS=Haemonchus contortus OX=6289 PE=3 SV=1	67.18% [391/582]			Uniprot (A0A6F7Q280)|Interpro (A0A6F7Q280)
996	jg17499.t1	64	Uncharacterized protein	34.04% [64/188]			Uniprot (A0A016T4D1)|Interpro (A0A016T4D1)			NCBI (597847987)|EMBL (JARK01001476)
997	jg17308.t1	100	Uncharacterized protein OS=Haemonchus contortus OX=6289 PE=4 SV=1	70.42% [100/142]			Uniprot (A0A6F7QAE1)|Interpro (A0A6F7QAE1)
998	jg17173.t1	280	Zinc finger and Peptidase A2A domain containing protein	45.60% [280/614]	GO:0003676 - nucleic acid binding|GO:0004190 - aspartic-type endopeptidase activity|GO:0008270 - zinc ion binding		Uniprot (W6NEC1)|Interpro (W6NEC1)		Interpro (IPR001969)|Interpro (IPR021109)|Interpro (IPR001878)|Interpro (IPR036875)|Pfam (PF00098)	EMBL (CAVP010059180)
999	jg17754.t1	252	Uncharacterized protein OS=Haemonchus contortus OX=6289 PE=4 SV=1	80.77% [252/312]			Uniprot (A0A6F7Q5F7)|Interpro (A0A6F7Q5F7)
1000	jg16923.t1	252	Eukaryotic aspartyl protease	98.05% [252/257]	GO:0004190 - aspartic-type endopeptidase activity		Uniprot (A0A2G9UF68)|Interpro (A0A2G9UF68)		Interpro (IPR001461)|Interpro (IPR034164)|Interpro (IPR033121)|Interpro (IPR021109)|Pfam (PF00026)	EMBL (KZ346873)
1001	jg17950.t1	113	Uncharacterized protein	97.41% [113/116]			Uniprot (A0A2G9UGT4)|Interpro (A0A2G9UGT4)			EMBL (KZ346967)
1002	jg16285.t1	699	RING-type domain-containing protein OS=Haemonchus contortus OX=6289 PE=4 SV=1	67.21% [699/1040]			Uniprot (A0A6F7Q7X0)|Interpro (A0A6F7Q7X0)
1003	jg16285.t2	699	RING-type domain-containing protein OS=Haemonchus contortus OX=6289 PE=4 SV=1	67.34% [699/1038]			Uniprot (A0A6F7Q7X0)|Interpro (A0A6F7Q7X0)
1004	jg16633.t1	331	Uncharacterized protein OS=Haemonchus contortus OX=6289 PE=4 SV=1	90.19% [331/367]			Uniprot (A0A6F7PTV1)|Interpro (A0A6F7PTV1)
1005	jg17586.t1	145	Uncharacterized protein	77.13% [145/188]			Uniprot (A0A2G9U2P6)|Interpro (A0A2G9U2P6)			EMBL (KZ349809)
1006	jg16303.t1	75	J domain-containing protein OS=Haemonchus contortus OX=6289 PE=4 SV=1	35.89% [75/209]			Uniprot (A0A6F7Q6P2)|Interpro (A0A6F7Q6P2)
1007	jg17680.t1	57	GRANULINS domain-containing protein OS=Haemonchus contortus OX=6289 PE=3 SV=1	67.86% [57/84]			Uniprot (A0A6F7Q4I3)|Interpro (A0A6F7Q4I3)
1008	jg18056.t1	470	Uncharacterized protein OS=Haemonchus contortus OX=6289 PE=4 SV=1	76.42% [470/615]			Uniprot (A0A6F7Q5Z7)|Interpro (A0A6F7Q5Z7)
1009	jg18123.t1	204	Ser/Thr phosphatase family protein	63.95% [204/319]	GO:0016787 - hydrolase activity		Uniprot (A0A2G9V7D3)|Interpro (A0A2G9V7D3)		Interpro (IPR004843)|Interpro (IPR029052)|Pfam (PF00149)	EMBL (KZ344990)
1010	jg16543.t1	646	DNA replication ATP-dependent helicase/nuclease OS=Haemonchus contortus OX=6289 PE=3 SV=1	43.80% [646/1475]			Uniprot (A0A6F7Q421)|Interpro (A0A6F7Q421)
1011	jg16737.t1	115	SCP domain-containing protein	41.07% [115/280]			Uniprot (A0A2G9UKX2)|Interpro (A0A2G9UKX2)		Interpro (IPR014044)|Interpro (IPR035940)|Pfam (PF00188)	EMBL (KZ346295)
1012	jg18252.t1	53	Putative dna binding protein	22.18% [53/239]	GO:0005634 - nucleus		Uniprot (U5EK72)|Interpro (U5EK72)		Interpro (IPR035441)|Interpro (IPR017923)|Pfam (PF08711)	EMBL (GANO01001920)
1013	jg16463.t1	412	Uncharacterized protein OS=Haemonchus contortus OX=6289 PE=3 SV=1	82.40% [412/500]			Uniprot (A0A6F7Q140)|Interpro (A0A6F7Q140)
1014	jg18021.t1	332	tRNA wybutosine-synthesizing protein 2 homolog	80.19% [332/414]	GO:0102522 - tRNA 4-demethylwyosine alpha-amino-alpha-carboxypropyltransferase activity		Uniprot (A0A0N4WCX3)|Interpro (A0A0N4WCX3)		Interpro (IPR030382)|Interpro (IPR029063)|Pfam (PF02475)	EMBL (UZAF01016853)
1015	jg17105.t1	170	N(6)-L-threonylcarbamoyladenine synthase	69.39% [170/245]	GO:0002949 - tRNA threonylcarbamoyladenosine modification|GO:0046872 - metal ion binding|GO:0061711 - N(6)-L-threonylcarbamoyladenine synthase activity		Uniprot (A0A2G9U9Z2)|Interpro (A0A2G9U9Z2)		Interpro (IPR043129)|Interpro (IPR000905)|Interpro (IPR017861)|Interpro (IPR022450)|Pfam (PF00814)	EMBL (KZ347871)
1016	jg17641.t1	92	Tyrosine-protein kinase	65.71% [92/140]	GO:0004714 - transmembrane receptor protein tyrosine kinase activity|GO:0004715 - non-membrane spanning protein tyrosine kinase activity|GO:0005524 - ATP binding		Uniprot (A0A0N4YLJ0)|Interpro (A0A0N4YLJ0)		Interpro (IPR035849)|Interpro (IPR011009)|Interpro (IPR000719)|Interpro (IPR017441)|Interpro (IPR001245)|Interpro (IPR000980)|Interpro (IPR036860)|Interpro (IPR008266)|Interpro (IPR020635)|Pfam (PF07714)|Pfam (PF00069)|Pfam (PF00017)	EMBL (UYSL01023101)
1017	jg17548.t1	300	Protein-tyrosine phosphatase	76.92% [300/390]	GO:0004725 - protein tyrosine phosphatase activity		Uniprot (A0A0D6LHU8)|Interpro (A0A0D6LHU8)		Interpro (IPR029021)|Interpro (IPR000242)|Interpro (IPR003595)|Interpro (IPR000387)|Pfam (PF00102)	NCBI (510855844)|EMBL (KE125097)
1018	jg16610.t1	147	Uncharacterized protein	40.95% [147/359]			Uniprot (A0A803JPL2)|Interpro (A0A803JPL2)
1019	jg16516.t1	268	Uncharacterized protein OS=Haemonchus contortus OX=6289 PE=4 SV=1	80.24% [268/334]			Uniprot (A0A6F7Q8P8)|Interpro (A0A6F7Q8P8)
1020	jg17215.t1	29	Uncharacterized protein	27.10% [29/107]			Uniprot (A0A158QZU3)|Interpro (A0A158QZU3)			EMBL (UYSL01020369)
1021	jg16491.t1	158	Uncharacterized protein	53.74% [158/294]			Uniprot (A0A016VXB9)|Interpro (A0A016VXB9)			NCBI (597882296)|EMBL (JARK01001339)
1022	jg17468.t1	55	Helicase ATP-binding domain-containing protein	63.95% [55/86]	GO:0003676 - nucleic acid binding|GO:0005524 - ATP binding		Uniprot (A0A0N4X1U7)|Interpro (A0A0N4X1U7)		Interpro (IPR011545)|Interpro (IPR014001)|Interpro (IPR027417)|Pfam (PF00270)	EMBL (UZAF01020472)
1023	jg17332.t1	191	Uncharacterized protein OS=Haemonchus contortus OX=6289 PE=4 SV=1	48.23% [191/396]			Uniprot (A0A6F7Q6G5)|Interpro (A0A6F7Q6G5)
1024	jg16375.t1	185	Aspartyl aminopeptidase	48.56% [185/381]	GO:0004177 - aminopeptidase activity|GO:0008237 - metallopeptidase activity|GO:0008270 - zinc ion binding		Uniprot (A0A0R3PC12)|Interpro (A0A0R3PC12)		Interpro (IPR001948)|Interpro (IPR023358)|Pfam (PF02127)	EMBL (UYYA01000183)
1025	jg17602.t1	153	Uncharacterized protein	98.08% [153/156]			Uniprot (A0A2G9UNH6)|Interpro (A0A2G9UNH6)			EMBL (KZ345829)
1026	jg16539.t1	225	Hflx-type G domain-containing protein	89.29% [225/252]	GO:0005525 - GTP binding		Uniprot (A0A2G9USS7)|Interpro (A0A2G9USS7)		Interpro (IPR030394)|Interpro (IPR006073)|Interpro (IPR027417)|Pfam (PF01926)	EMBL (KZ345485)
1027	jg16706.t1	423	6-phosphofructo-2-kinase	90.00% [423/470]	GO:0003873 - 6-phosphofructo-2-kinase activity|GO:0004331 - fructose-26-bisphosphate 2-phosphatase activity|GO:0005524 - ATP binding|GO:0006000 - fructose metabolic process|GO:0006003 - fructose 26-bisphosphate metabolic process		Uniprot (A0A6F7PSY2)|Interpro (A0A6F7PSY2)		Interpro (IPR003094)|Interpro (IPR013079)|Interpro (IPR013078)|Interpro (IPR029033)|Interpro (IPR027417)|Interpro (IPR001345)|Pfam (PF01591)|Pfam (PF00300)
1028	jg18285.t1	115	Iron donor protein CyaY	88.46% [115/130]	GO:0008199 - ferric iron binding|GO:0016226 - iron-sulfur cluster assembly|GO:0055072 - iron ion homeostasis		Uniprot (A0A2G9U9Q0)|Interpro (A0A2G9U9Q0)		Interpro (IPR002908)|Interpro (IPR036524)|Interpro (IPR020895)|Pfam (PF01491)	EMBL (KZ347946)
1029	jg17486.t1			0.00% [0/88]
1030	jg17797.t1	389	Ammonium_transp domain-containing protein	92.84% [389/419]	GO:0005887 - integral component of plasma membrane|GO:0008519 - ammonium transmembrane transporter activity		Uniprot (A0A158PA50)|Interpro (A0A158PA50)		Interpro (IPR029020)|Interpro (IPR024041)|Interpro (IPR002229)|Pfam (PF00909)
1031	jg18303.t1	247	CUB domain protein	97.24% [247/254]			Uniprot (A0A2G9U522)|Interpro (A0A2G9U522)		Interpro (IPR000859)|Interpro (IPR035914)|Pfam (PF00431)	EMBL (KZ349745)
1032	jg18303.t2	244	CUB domain protein	97.21% [244/251]			Uniprot (A0A2G9U522)|Interpro (A0A2G9U522)		Interpro (IPR000859)|Interpro (IPR035914)|Pfam (PF00431)	EMBL (KZ349745)
1033	jg18303.t3	247	CUB domain protein	97.63% [247/253]			Uniprot (A0A2G9U522)|Interpro (A0A2G9U522)		Interpro (IPR000859)|Interpro (IPR035914)|Pfam (PF00431)	EMBL (KZ349745)
1034	jg17029.t1	307	G_PROTEIN_RECEP_F1_2 domain-containing protein OS=Haemonchus contortus OX=6289 PE=4 SV=1	84.81% [307/362]			Uniprot (A0A6F7PUP8)|Interpro (A0A6F7PUP8)
1035	jg17905.t1	1322	Non-specific serine/threonine protein kinase OS=Haemonchus contortus OX=6289 PE=3 SV=1	86.52% [1322/1528]			Uniprot (A0A6F7PJK4)|Interpro (A0A6F7PJK4)
1036	jg17905.t2	1322	Non-specific serine/threonine protein kinase OS=Haemonchus contortus OX=6289 PE=3 SV=1	88.84% [1322/1488]			Uniprot (A0A6F7PJK4)|Interpro (A0A6F7PJK4)
1037	jg17905.t3	1322	Non-specific serine/threonine protein kinase OS=Haemonchus contortus OX=6289 PE=3 SV=1	86.86% [1322/1522]			Uniprot (A0A6F7PJK4)|Interpro (A0A6F7PJK4)
1038	jg18178.t1	215	Ras family protein	37.39% [215/575]	GO:0003924 - GTPase activity|GO:0005525 - GTP binding|GO:0007264 - small GTPase mediated signal transduction|GO:0016021 - integral component of membrane		Uniprot (A0A2G9U615)|Interpro (A0A2G9U615)		Interpro (IPR027417)|Interpro (IPR005225)|Interpro (IPR001806)|Interpro (IPR003578)|Pfam (PF00071)	EMBL (KZ349259)
1039	jg16392.t1	238	Uncharacterized protein	69.79% [238/341]			Uniprot (A0A2G9V4R7)|Interpro (A0A2G9V4R7)			EMBL (KZ344995)
1040	jg17431.t1	282	Uncharacterized protein	93.38% [282/302]			Uniprot (A0A2G9UIH4)|Interpro (A0A2G9UIH4)			EMBL (KZ346458)
1041	jg17599.t1	52	Uncharacterized protein	65.82% [52/79]	GO:0016021 - integral component of membrane		Uniprot (A0A368G983)|Interpro (A0A368G983)		Interpro (IPR003392)|Pfam (PF02460)	EMBL (JOJR01000257)
1042	jg16669.t1	429	Beta-galactosidase OS=Haemonchus contortus OX=6289 PE=3 SV=1	72.96% [429/588]			Uniprot (A0A6F7Q4U2)|Interpro (A0A6F7Q4U2)
1043	jg17325.t1	113	Uncharacterized protein OS=Haemonchus contortus OX=6289 PE=4 SV=1	26.40% [113/428]			Uniprot (A0A6F7PXR9)|Interpro (A0A6F7PXR9)
1044	jg17004.t1	556	Autophagy-related protein 9 OS=Haemonchus contortus OX=6289 PE=3 SV=1	48.77% [556/1140]			Uniprot (A0A6F7Q962)|Interpro (A0A6F7Q962)
1045	jg17568.t1	26	Uncharacterized protein	23.64% [26/110]			Uniprot (A0A0N4WQG2)|Interpro (A0A0N4WQG2)			EMBL (UZAF01018293)
1046	jg16591.t1	63	Uncharacterized protein OS=Haemonchus contortus OX=6289 PE=3 SV=1	32.81% [63/192]			Uniprot (A0A6F7Q7D7)|Interpro (A0A6F7Q7D7)
1047	jg17661.t1	290	Myosin-6-like	65.02% [290/446]			Uniprot (W6N9L2)|Interpro (W6N9L2)
1048	jg16698.t1	308	Uncharacterized protein OS=Haemonchus contortus OX=6289 PE=4 SV=1	83.92% [308/367]			Uniprot (A0A6F7Q832)|Interpro (A0A6F7Q832)
1049	jg16853.t1	261	Endo/exonuclease/phosphatase domain-containing protein	87.29% [261/299]			Uniprot (A0A0N4WI98)|Interpro (A0A0N4WI98)		Interpro (IPR036691)|Interpro (IPR005135)|Pfam (PF03372)	EMBL (UZAF01017352)
1050	jg16853.t2	261	Endo/exonuclease/phosphatase domain-containing protein	87.29% [261/299]			Uniprot (A0A0N4WI98)|Interpro (A0A0N4WI98)		Interpro (IPR036691)|Interpro (IPR005135)|Pfam (PF03372)	EMBL (UZAF01017352)
1051	jg16439.t1			0.00% [0/85]
1052	jg18079.t1	137	Uncharacterized protein OS=Haemonchus contortus OX=6289 PE=4 SV=1	63.72% [137/215]			Uniprot (A0A6F7Q4R9)|Interpro (A0A6F7Q4R9)
1053	jg17820.t1	311	DnaJ domain protein	98.11% [311/317]	GO:0003676 - nucleic acid binding		Uniprot (A0A2G9UZ77)|Interpro (A0A2G9UZ77)		Interpro (IPR001623)|Interpro (IPR018253)|Interpro (IPR036869)|Interpro (IPR012677)|Interpro (IPR000504)|Pfam (PF00226)|Pfam (PF00076)	EMBL (KZ345131)
1054	jg16978.t1	127	Uncharacterized protein	83.01% [127/153]			Uniprot (A0A0N4WN32)|Interpro (A0A0N4WN32)			EMBL (UZAF01017933)
1055	jg17128.t1	243	Ground-like domain protein	68.84% [243/353]			Uniprot (A0A2G9UZJ3)|Interpro (A0A2G9UZJ3)		Interpro (IPR007284)|Pfam (PF04155)	EMBL (KZ345116)
1056	jg17448.t1	505	Endo/exonuclease/phosphatase domain-containing protein OS=Haemonchus contortus OX=6289 PE=4 SV=1	77.93% [505/648]			Uniprot (A0A6F7PQJ8)|Interpro (A0A6F7PQJ8)
1057	jg18375.t1	259	Uncharacterized protein	79.45% [259/326]			Uniprot (A0A0N4WNV2)|Interpro (A0A0N4WNV2)			EMBL (UZAF01018044)
1058	jg18375.t2	258	Uncharacterized protein	79.63% [258/324]			Uniprot (A0A0N4WNV2)|Interpro (A0A0N4WNV2)			EMBL (UZAF01018044)
1059	jg16416.t1	38	Uncharacterized protein	32.48% [38/117]	GO:0016021 - integral component of membrane		Uniprot (A0A368G0H3)|Interpro (A0A368G0H3)			EMBL (JOJR01000549)
1060	jg16252.t1	154	Uncharacterized protein	84.62% [154/182]	GO:0005856 - cytoskeleton|GO:0090090 - negative regulation of canonical Wnt signaling pathway|GO:0097730 - non-motile cilium		Uniprot (A0A0N4WM40)|Interpro (A0A0N4WM40)		Interpro (IPR029775)	EMBL (UZAF01017806)
1061	jg17973.t1	208	Alpha-galactosidase	82.54% [208/252]	GO:0004553 - hydrolase activity hydrolyzing O-glycosyl compounds|GO:0005975 - carbohydrate metabolic process		Uniprot (A0A2G9V0Y8)|Interpro (A0A2G9V0Y8)		Interpro (IPR013785)|Interpro (IPR002241)|Interpro (IPR000111)|Interpro (IPR017853)|Pfam (PF16499)	EMBL (KZ345144)
1062	jg16123.t1	184	RING-type domain-containing protein	84.02% [184/219]	GO:0046872 - metal ion binding		Uniprot (A0A2G9V1V7)|Interpro (A0A2G9V1V7)		Interpro (IPR001841)|Interpro (IPR013083)	EMBL (KZ345049)
1063	jg17693.t1	215	Acetyltransferase GNAT family	82.38% [215/261]	GO:0004596 - peptide alpha-N-acetyltransferase activity|GO:0017196 - N-terminal peptidyl-methionine acetylation		Uniprot (A0A2G9UZT3)|Interpro (A0A2G9UZT3)		Interpro (IPR016181)|Interpro (IPR000182)|Interpro (IPR044542)|Pfam (PF00583)	EMBL (KZ345110)
1064	jg16563.t1	384	Uncharacterized protein OS=Haemonchus contortus OX=6289 PE=4 SV=1	80.67% [384/476]			Uniprot (A0A6F7PRX1)|Interpro (A0A6F7PRX1)
1065	jg17150.t1	152	Transthyretin-like family protein	98.06% [152/155]	GO:0005576 - extracellular region|GO:0009986 - cell surface		Uniprot (A0A2G9UFR5)|Interpro (A0A2G9UFR5)		Interpro (IPR001534)|Interpro (IPR038479)|Pfam (PF01060)	EMBL (KZ346809)
1066	jg17858.t1	155	SCP-like protein	80.31% [155/193]			Uniprot (A0A2G9T9C5)|Interpro (A0A2G9T9C5)		Interpro (IPR014044)|Interpro (IPR035940)|Interpro (IPR001283)|Interpro (IPR002413)|Pfam (PF00188)	EMBL (KZ395789)
1067	jg16443.t1	310	FYVE-type domain-containing protein OS=Haemonchus contortus OX=6289 PE=4 SV=1	71.59% [310/433]			Uniprot (A0A6F7Q5T7)|Interpro (A0A6F7Q5T7)
1068	jg16193.t1	147	MSP domain-containing protein OS=Haemonchus contortus OX=6289 PE=4 SV=1	71.36% [147/206]			Uniprot (A0A6F7Q0G6)|Interpro (A0A6F7Q0G6)
1069	jg16556.t1	122	Uncharacterized protein OS=Haemonchus contortus OX=6289 PE=4 SV=1	63.87% [122/191]			Uniprot (A0A6F7Q413)|Interpro (A0A6F7Q413)
1070	jg16650.t1	480	Uncharacterized protein OS=Haemonchus contortus OX=6289 PE=4 SV=1	87.91% [480/546]			Uniprot (A0A6F7PVB4)|Interpro (A0A6F7PVB4)
1071	jg17623.t1	73	Uncharacterized protein OS=Haemonchus contortus OX=6289 PE=4 SV=1	56.59% [73/129]			Uniprot (A0A6F7Q5U4)|Interpro (A0A6F7Q5U4)
1072	jg18043.t1	236	4'-phosphopantetheinyl transferase OS=Haemonchus contortus OX=6289 PE=3 SV=1	80.27% [236/294]			Uniprot (A0A6F7Q5W6)|Interpro (A0A6F7Q5W6)
1073	jg16784.t1	238	FMN hydroxy acid dehydrogenase domain-containing protein OS=Haemonchus contortus OX=6289 PE=3 SV=1	79.33% [238/300]			Uniprot (A0A6F7Q7S6)|Interpro (A0A6F7Q7S6)
1074	jg17255.t1	229	PPPDE domain-containing protein OS=Haemonchus contortus OX=6289 PE=3 SV=1	91.60% [229/250]			Uniprot (A0A6F7Q722)|Interpro (A0A6F7Q722)
1075	jg16980.t1	210	G_PROTEIN_RECEP_F1_2 domain-containing protein	90.13% [210/233]	GO:0004930 - G protein-coupled receptor activity|GO:0016021 - integral component of membrane		Uniprot (A0A2G9UF93)|Interpro (A0A2G9UF93)		Interpro (IPR000276)|Interpro (IPR017452)	EMBL (KZ347231)
1076	jg17933.t1	74	N-acetyltransferase domain-containing protein OS=Haemonchus contortus OX=6289 PE=4 SV=1	78.72% [74/94]			Uniprot (A0A6F7PID2)|Interpro (A0A6F7PID2)
1077	jg16628.t1	852	Uncharacterized protein OS=Haemonchus contortus OX=6289 PE=4 SV=1	86.06% [852/990]			Uniprot (A0A6F7PVG9)|Interpro (A0A6F7PVG9)
1078	jg16521.t1	264	Uncharacterized protein OS=Haemonchus contortus OX=6289 PE=4 SV=1	72.53% [264/364]			Uniprot (A0A6F7Q8P6)|Interpro (A0A6F7Q8P6)
1079	jg18141.t1	468	HIT zinc finger	85.87% [468/545]			Uniprot (A0A2G9V5A9)|Interpro (A0A2G9V5A9)		Interpro (IPR007529)|Pfam (PF04438)	EMBL (KZ344990)
1080	jg18335.t1	212	Lectin C-type domain protein	98.15% [212/216]			Uniprot (A0A2G9UHS3)|Interpro (A0A2G9UHS3)		Interpro (IPR001304)|Interpro (IPR016186)|Interpro (IPR016187)|Interpro (IPR000859)|Interpro (IPR035914)|Pfam (PF00431)|Pfam (PF00059)	EMBL (KZ346717)
1081	jg17949.t1	64	Uncharacterized protein	90.14% [64/71]			Uniprot (A0A2G9UEU6)|Interpro (A0A2G9UEU6)			EMBL (KZ346967)
1082	jg18212.t1	91	Uncharacterized protein	22.41% [91/406]			Uniprot (A0A6H5KA51)|Interpro (A0A6H5KA51)			EMBL (CACKRE030002243)
1083	jg17890.t1	375	UDP-glucuronosyltransferase OS=Haemonchus contortus OX=6289 PE=3 SV=1	78.29% [375/479]			Uniprot (A0A6F7Q0U4)|Interpro (A0A6F7Q0U4)
1084	jg16866.t1	239	Papain family cysteine protease	47.99% [239/498]	GO:0008234 - cysteine-type peptidase activity		Uniprot (A0A2G9U352)|Interpro (A0A2G9U352)		Interpro (IPR038765)|Interpro (IPR025661)|Interpro (IPR000668)|Pfam (PF00112)	EMBL (KZ349694)
1085	jg16866.t2	239	Papain family cysteine protease	49.38% [239/484]	GO:0008234 - cysteine-type peptidase activity		Uniprot (A0A2G9U352)|Interpro (A0A2G9U352)		Interpro (IPR038765)|Interpro (IPR025661)|Interpro (IPR000668)|Pfam (PF00112)	EMBL (KZ349694)
1086	jg17344.t1	218	Uncharacterized protein	63.37% [218/344]			Uniprot (A0A0N4WM29)|Interpro (A0A0N4WM29)			EMBL (UZAF01017799)
1087	jg18016.t1	49	A0A182GKK5_AEDAL Peptidase S1 domain-containing protein OS=Aedes albopictus OX=7160 GN=RP20_CCG011524 PE=3 SV=1	16.78% [49/292]	GO:0004252 - serine-type endopeptidase activity		Uniprot (A0A182GKK5)|Interpro (A0A182GKK5)		Interpro (IPR009003)|Interpro (IPR043504)|Interpro (IPR001314)|Interpro (IPR001254)|Interpro (IPR018114)|Pfam (PF00089)	NCBI (1000213307)|EMBL (KQ560370)
1088	jg17068.t1	40	Uncharacterized protein OS=Haemonchus contortus OX=6289 PE=4 SV=1	40.82% [40/98]			Uniprot (A0A6F7Q571)|Interpro (A0A6F7Q571)
1089	jg17198.t1	179	Integrase catalytic domain-containing protein	76.82% [179/233]	GO:0003676 - nucleic acid binding|GO:0015074 - DNA integration		Uniprot (A0A0N4VU42)|Interpro (A0A0N4VU42)		Interpro (IPR043502)|Interpro (IPR040676)|Interpro (IPR001584)|Interpro (IPR041588)|Interpro (IPR008737)|Interpro (IPR008042)|Interpro (IPR043128)|Interpro (IPR012337)|Interpro (IPR036397)|Pfam (PF05585)|Pfam (PF18701)|Pfam (PF17921)|Pfam (PF05380)	EMBL (UZAF01000767)
1090	jg16161.t1	257	EGF-like domain-containing protein OS=Haemonchus contortus OX=6289 PE=4 SV=1	73.85% [257/348]			Uniprot (A0A6F7PST1)|Interpro (A0A6F7PST1)
1091	jg18039.t1	572	SCP-like protein	91.81% [572/623]	GO:0005576 - extracellular region		Uniprot (A0A2G9V446)|Interpro (A0A2G9V446)		Interpro (IPR018244)|Interpro (IPR014044)|Interpro (IPR035940)|Interpro (IPR001283)|Interpro (IPR002413)|Pfam (PF00188)	EMBL (KZ345032)
1092	jg18102.t1	279	Alpha-2-MRAP_C domain-containing protein	85.85% [279/325]	GO:0005783 - endoplasmic reticulum|GO:0008201 - heparin binding|GO:0048019 - receptor antagonist activity|GO:0050750 - low-density lipoprotein particle receptor binding		Uniprot (A0A0N4WIA4)|Interpro (A0A0N4WIA4)		Interpro (IPR038003)|Interpro (IPR010483)|Interpro (IPR037999)|Interpro (IPR036744)|Pfam (PF06401)	EMBL (UZAF01017353)
1093	jg16938.t1	81	Uncharacterized protein OS=Haemonchus contortus OX=6289 PE=4 SV=1	71.05% [81/114]			Uniprot (A0A6F7PQ62)|Interpro (A0A6F7PQ62)
1094	jg16479.t1	165	Eukaryotic translation initiation factor 1A domain-containing protein OS=Haemonchus contortus OX=6289 PE=3 SV=1	87.77% [165/188]			Uniprot (A0A6F7PU15)|Interpro (A0A6F7PU15)
1095	jg17910.t1	176	Uncharacterized protein	94.62% [176/186]			Uniprot (A0A2G9UHB5)|Interpro (A0A2G9UHB5)		Interpro (IPR015313)|Interpro (IPR043108)|Interpro (IPR036341)|Pfam (PF09232)	EMBL (KZ346618)
1096	jg17910.t2	160	Uncharacterized protein	94.67% [160/169]			Uniprot (A0A2G9UHB5)|Interpro (A0A2G9UHB5)		Interpro (IPR015313)|Interpro (IPR043108)|Interpro (IPR036341)|Pfam (PF09232)	EMBL (KZ346618)
1097	jg17169.t1	396	Uncharacterized protein OS=Haemonchus contortus OX=6289 PE=4 SV=1	51.90% [396/763]			Uniprot (A0A6F7PLS6)|Interpro (A0A6F7PLS6)
1098	jg17099.t1	135	Uncharacterized protein OS=Haemonchus contortus OX=6289 PE=4 SV=1	80.84% [135/167]			Uniprot (A0A6F7Q0S9)|Interpro (A0A6F7Q0S9)
1099	jg16941.t1			0.00% [0/74]
1100	jg17714.t1	161	PLAT domain-containing protein OS=Haemonchus contortus OX=6289 PE=4 SV=1	85.19% [161/189]			Uniprot (A0A6F7PWX0)|Interpro (A0A6F7PWX0)
1101	jg16322.t1	255	Glucuronosyltransferase OS=Haemonchus contortus OX=6289 PE=4 SV=1	61.45% [255/415]			Uniprot (A0A6F7PUN5)|Interpro (A0A6F7PUN5)
1102	jg17529.t1	1007	Uncharacterized protein OS=Haemonchus contortus OX=6289 PE=4 SV=1	82.61% [1007/1219]			Uniprot (A0A6F7PPB0)|Interpro (A0A6F7PPB0)
1103	jg17395.t1	423	PDZ domain-containing protein OS=Haemonchus contortus OX=6289 PE=4 SV=1	78.04% [423/542]			Uniprot (A0A6F7PKV2)|Interpro (A0A6F7PKV2)
1104	jg17504.t1	274	Heme peroxidase	78.51% [274/349]	GO:0004601 - peroxidase activity|GO:0006979 - response to oxidative stress|GO:0020037 - heme binding		Uniprot (A0A2G9TW58)|Interpro (A0A2G9TW58)		Interpro (IPR019791)|Interpro (IPR010255)|Interpro (IPR037120)|Pfam (PF03098)	EMBL (KZ352331)
1105	jg17471.t1	305	Uncharacterized protein	48.57% [305/628]	GO:0003824 - catalytic activity		Uniprot (A0A016ULA6)|Interpro (A0A016ULA6)		Interpro (IPR017850)|Interpro (IPR004245)|Pfam (PF02995)	NCBI (597866286)|EMBL (JARK01001372)
1106	jg16902.t1	170	Uncharacterized protein	51.67% [170/329]	GO:0015929 - hexosaminidase activity		Uniprot (A0A2G9U6Z2)|Interpro (A0A2G9U6Z2)		Interpro (IPR017853)|Interpro (IPR038901)	EMBL (KZ348602)
1107	jg18138.t1	756	Uncharacterized protein	98.31% [756/769]			Uniprot (A0A2G9V596)|Interpro (A0A2G9V596)			EMBL (KZ344990)
1108	jg17267.t1	260	Oxidoreductase short chain dehydrogenase/reductase family protein	98.11% [260/265]	GO:0016491 - oxidoreductase activity		Uniprot (A0A2G9UQY4)|Interpro (A0A2G9UQY4)		Interpro (IPR036291)|Interpro (IPR020904)|Interpro (IPR002347)	EMBL (KZ345617)
1109	jg18180.t1	195	Uncharacterized protein	62.50% [195/312]			Uniprot (A0A2G9U715)|Interpro (A0A2G9U715)		Interpro (IPR011009)	EMBL (KZ348584)
1110	jg17727.t1	362	O-phosphoseryl-tRNASec selenium transferase OS=Haemonchus contortus OX=6289 PE=3 SV=1	84.98% [362/426]			Uniprot (A0A6F7PWV8)|Interpro (A0A6F7PWV8)
1111	jg16484.t1	1029	Importin N-terminal domain-containing protein OS=Haemonchus contortus OX=6289 PE=3 SV=1	97.08% [1029/1060]			Uniprot (A0A6F7Q120)|Interpro (A0A6F7Q120)
1112	jg18293.t1	316	PAN domain protein	83.60% [316/378]			Uniprot (A0A2G9UH07)|Interpro (A0A2G9UH07)		Interpro (IPR003609)|Pfam (PF00024)	EMBL (KZ346811)
1113	jg16803.t1	433	Uncharacterized protein OS=Haemonchus contortus OX=6289 PE=3 SV=1	89.28% [433/485]			Uniprot (A0A6F7PZQ2)|Interpro (A0A6F7PZQ2)
1114	jg16577.t1	256	Uncharacterized protein	97.71% [256/262]	GO:0007059 - chromosome segregation|GO:0008017 - microtubule binding|GO:0051301 - cell division		Uniprot (A0A2G9UXC0)|Interpro (A0A2G9UXC0)		Interpro (IPR009829)|Interpro (IPR042031)|Pfam (PF07160)	EMBL (KZ345204)
1115	jg16577.t2	256	Uncharacterized protein	97.71% [256/262]	GO:0007059 - chromosome segregation|GO:0008017 - microtubule binding|GO:0051301 - cell division		Uniprot (A0A2G9UXC0)|Interpro (A0A2G9UXC0)		Interpro (IPR009829)|Interpro (IPR042031)|Pfam (PF07160)	EMBL (KZ345204)
1116	jg17967.t1	148	Phosphatidylinositol-45-bisphosphate 4-phosphatase OS=Haemonchus contortus OX=6289 PE=4 SV=1	92.50% [148/160]			Uniprot (A0A6F7PTX8)|Interpro (A0A6F7PTX8)
1117	jg16241.t1	447	O-acyltransferase	66.22% [447/675]	GO:0004144 - diacylglycerol O-acyltransferase activity|GO:0005789 - endoplasmic reticulum membrane|GO:0016021 - integral component of membrane|GO:0019432 - triglyceride biosynthetic process|GO:0050252 - retinol O-fatty-acyltransferase activity		Uniprot (W2SFF0)|Interpro (W2SFF0)	KEGG (nai:NECAME_15885)|KEGG GM (nai:NECAME_15885)|KEGG EC (2.3.1.20)	Interpro (IPR027251)|Interpro (IPR004299)|Interpro (IPR014371)|Pfam (PF03062)	NCBI (915231009)|EMBL (KI669285)
1118	jg16241.t2	426	O-acyltransferase	63.68% [426/669]	GO:0004144 - diacylglycerol O-acyltransferase activity|GO:0005789 - endoplasmic reticulum membrane|GO:0016021 - integral component of membrane|GO:0019432 - triglyceride biosynthetic process|GO:0050252 - retinol O-fatty-acyltransferase activity		Uniprot (W2SFF0)|Interpro (W2SFF0)	KEGG (nai:NECAME_15885)|KEGG GM (nai:NECAME_15885)|KEGG EC (2.3.1.20)	Interpro (IPR027251)|Interpro (IPR004299)|Interpro (IPR014371)|Pfam (PF03062)	NCBI (915231009)|EMBL (KI669285)
1119	jg16112.t1	82	Alpha-carbonic anhydrase domain-containing protein	97.62% [82/84]	GO:0004089 - carbonate dehydratase activity|GO:0008270 - zinc ion binding		Uniprot (A0A2G9U2D4)|Interpro (A0A2G9U2D4)		Interpro (IPR001148)|Interpro (IPR036398)|Interpro (IPR023561)|Pfam (PF00194)	EMBL (KZ349942)
1120	jg16370.t1	207	Uncharacterized protein OS=Haemonchus contortus OX=6289 PE=4 SV=1	37.30% [207/555]			Uniprot (A0A6F7Q906)|Interpro (A0A6F7Q906)
1121	jg17210.t1	545	PlsC domain-containing protein OS=Haemonchus contortus OX=6289 PE=3 SV=1	80.27% [545/679]			Uniprot (A0A6F7PL65)|Interpro (A0A6F7PL65)
1122	jg18261.t1	355	Mannose-6-phosphate isomerase OS=Haemonchus contortus OX=6289 PE=3 SV=1	91.03% [355/390]			Uniprot (A0A6F7PMN8)|Interpro (A0A6F7PMN8)
1123	jg16779.t1	259	Uncharacterized protein OS=Haemonchus contortus OX=6289 PE=3 SV=1	83.01% [259/312]			Uniprot (A0A6F7PZR7)|Interpro (A0A6F7PZR7)
1124	jg16615.t1	208	Uncharacterized protein	80.31% [208/259]	GO:0016021 - integral component of membrane|GO:0016746 - acyltransferase activity		Uniprot (A0A2G9UQ60)|Interpro (A0A2G9UQ60)		Interpro (IPR032098)|Interpro (IPR002123)|Pfam (PF16076)|Pfam (PF01553)	EMBL (KZ345825)
1125	jg16202.t1	315	Uncharacterized protein OS=Haemonchus contortus OX=6289 PE=4 SV=1	81.40% [315/387]			Uniprot (A0A6F7PTE9)|Interpro (A0A6F7PTE9)
1126	jg17808.t1	178	C-terminal peptide OS=Haemonchus contortus OX=6289 PE=3 SV=1	83.18% [178/214]			Uniprot (A0A6F7Q577)|Interpro (A0A6F7Q577)
1127	jg17100.t1	98	Uncharacterized protein OS=Haemonchus contortus OX=6289 PE=4 SV=1	73.13% [98/134]			Uniprot (A0A6F7PP15)|Interpro (A0A6F7PP15)
1128	jg17771.t1	60	Uncharacterized protein	53.57% [60/112]			Uniprot (A0A0N4WX68)|Interpro (A0A0N4WX68)			EMBL (UZAF01019395)
1129	jg17249.t1	540	Uncharacterized protein	53.05% [540/1018]			Uniprot (A0A2G9UHB1)|Interpro (A0A2G9UHB1)		Interpro (IPR011009)	EMBL (KZ346880)
1130	jg18353.t1	416	Uncharacterized protein	83.20% [416/500]	GO:0005249 - voltage-gated potassium channel activity|GO:0008076 - voltage-gated potassium channel complex|GO:0034765 - regulation of ion transmembrane transport|GO:0051260 - protein homooligomerization		Uniprot (A0A0N4WWA7)|Interpro (A0A0N4WWA7)		Interpro (IPR005821)|Interpro (IPR003968)|Interpro (IPR003971)|Interpro (IPR011333)|Interpro (IPR003131)|Interpro (IPR028325)|Interpro (IPR027359)|Pfam (PF02214)|Pfam (PF00520)	EMBL (UZAF01019230)
1131	jg16875.t1	467	Uncharacterized protein OS=Haemonchus contortus OX=6289 PE=4 SV=1	43.52% [467/1073]			Uniprot (A0A6F7PS45)|Interpro (A0A6F7PS45)
1132	jg17832.t1	136	Integrase catalytic domain-containing protein OS=Haemonchus contortus OX=6289 PE=4 SV=1	46.10% [136/295]			Uniprot (A0A6F7P185)|Interpro (A0A6F7P185)
1133	jg16238.t1	144	Uncharacterized protein	87.27% [144/165]			Uniprot (A0A2G9V334)|Interpro (A0A2G9V334)			EMBL (KZ345022)
1134	jg17414.t1	222	Uncharacterized protein OS=Haemonchus contortus OX=6289 PE=3 SV=1	94.47% [222/235]			Uniprot (A0A6F7PKX3)|Interpro (A0A6F7PKX3)
1135	jg17427.t1	198	Uncharacterized protein OS=Haemonchus contortus OX=6289 PE=4 SV=1	68.51% [198/289]			Uniprot (A0A6F7Q6R2)|Interpro (A0A6F7Q6R2)
1136	jg17054.t1	89	Uncharacterized protein	41.40% [89/215]	GO:0016021 - integral component of membrane		Uniprot (A0A3P8AWF0)|Interpro (A0A3P8AWF0)			EMBL (UZAH01025444)
1137	jg17685.t1	78	Uncharacterized protein	45.35% [78/172]	GO:0016021 - integral component of membrane		Uniprot (A0A016WN25)|Interpro (A0A016WN25)			NCBI (597892795)|EMBL (JARK01000186)
1138	jg17233.t1	148	Receptor expression-enhancing protein	89.16% [148/166]	GO:0016021 - integral component of membrane		Uniprot (A0A2G9UMU5)|Interpro (A0A2G9UMU5)		Interpro (IPR004345)|Pfam (PF03134)	EMBL (KZ345900)
1139	jg17955.t1	105	Uncharacterized protein	98.13% [105/107]			Uniprot (A0A2G9TZQ2)|Interpro (A0A2G9TZQ2)			EMBL (KZ346951)
1140	jg16280.t1	48	Uncharacterized protein	37.21% [48/129]			Uniprot (D8UMS5)|Interpro (D8UMS5)	KEGG (vcn:VOLCADRAFT_101479)|KEGG GM (vcn:VOLCADRAFT_101479)		NCBI (302857828)|EMBL (GL379348)
1141	jg17147.t1	39	Uncharacterized protein	55.71% [39/70]			Uniprot (A0A368GJG1)|Interpro (A0A368GJG1)			EMBL (JOJR01000167)
1142	jg17182.t1	341	Cytochrome c oxidase assembly protein COX16 homolog mitochondrial OS=Haemonchus contortus OX=6289 PE=3 SV=1	86.33% [341/395]			Uniprot (A0A6F7Q6U1)|Interpro (A0A6F7Q6U1)
1143	jg17182.t2	322	Cytochrome c oxidase assembly protein COX16 homolog mitochondrial OS=Haemonchus contortus OX=6289 PE=3 SV=1	85.87% [322/375]			Uniprot (A0A6F7Q6U1)|Interpro (A0A6F7Q6U1)
1144	jg17497.t1	143	Uncharacterized protein	67.45% [143/212]	GO:0016042 - lipid catabolic process|GO:0016787 - hydrolase activity		Uniprot (A0A2G9U3K8)|Interpro (A0A2G9U3K8)		Interpro (IPR029058)|Interpro (IPR002918)|Pfam (PF01674)	EMBL (KZ349507)
1145	jg17497.t2	99	Uncharacterized protein OS=Haemonchus contortus OX=6289 PE=4 SV=1	79.84% [99/124]			Uniprot (A0A6F7PKH0)|Interpro (A0A6F7PKH0)
1146	jg16185.t1	337	Uncharacterized protein OS=Haemonchus contortus OX=6289 PE=4 SV=1	74.72% [337/451]			Uniprot (A0A6F7Q8B7)|Interpro (A0A6F7Q8B7)
1147	jg17554.t1	203	G_PROTEIN_RECEP_F1_2 domain-containing protein	73.55% [203/276]	GO:0004930 - G protein-coupled receptor activity|GO:0016021 - integral component of membrane		Uniprot (A0A0N4WG49)|Interpro (A0A0N4WG49)		Interpro (IPR000276)|Interpro (IPR017452)|Pfam (PF00001)	EMBL (UZAF01017133)
1148	jg16313.t1	174	Uncharacterized protein OS=Haemonchus contortus OX=6289 PE=3 SV=1	54.04% [174/322]			Uniprot (A0A6F7Q666)|Interpro (A0A6F7Q666)
1149	jg16952.t1	79	Uncharacterized protein	52.32% [79/151]	GO:0016021 - integral component of membrane		Uniprot (A0A158R0X1)|Interpro (A0A158R0X1)			EMBL (UYSL01020831)
1150	jg17273.t1	217	Uncharacterized protein OS=Haemonchus contortus OX=6289 PE=4 SV=1	73.81% [217/294]			Uniprot (A0A6F7Q708)|Interpro (A0A6F7Q708)
1151	jg17786.t1	249	Neurotransmitter-gated ion-channel ligand binding domain protein	98.03% [249/254]	GO:0004888 - transmembrane signaling receptor activity|GO:0005230 - extracellular ligand-gated ion channel activity|GO:0005886 - plasma membrane|GO:0016021 - integral component of membrane		Uniprot (A0A2G9UGV4)|Interpro (A0A2G9UGV4)		Interpro (IPR006028)|Interpro (IPR006202)|Interpro (IPR036734)|Interpro (IPR006201)|Interpro (IPR036719)|Interpro (IPR006029)|Interpro (IPR018000)|Pfam (PF02931)|Pfam (PF02932)	EMBL (KZ346958)
1152	jg16682.t1	264	NADH-cytochrome b5 reductase OS=Haemonchus contortus OX=6289 PE=3 SV=1	82.24% [264/321]			Uniprot (A0A6F7Q843)|Interpro (A0A6F7Q843)
1153	jg16647.t1	344	Uncharacterized protein	43.16% [344/797]	GO:0016021 - integral component of membrane		Uniprot (A0A2G9UQ65)|Interpro (A0A2G9UQ65)		Interpro (IPR040282)	EMBL (KZ345683)
1154	jg17318.t1	749	Uncharacterized protein OS=Haemonchus contortus OX=6289 PE=4 SV=1	72.79% [749/1029]			Uniprot (A0A6F7PI69)|Interpro (A0A6F7PI69)
1155	jg18366.t1	345	Peptidase dimerization domain protein	52.35% [345/659]	GO:0016787 - hydrolase activity		Uniprot (A0A2G9UAK0)|Interpro (A0A2G9UAK0)		Interpro (IPR036264)|Interpro (IPR002933)|Interpro (IPR011650)|Pfam (PF07687)|Pfam (PF01546)	EMBL (KZ347728)
1156	jg16278.t1	318	Tyrosine-protein kinase OS=Haemonchus contortus OX=6289 PE=3 SV=1	56.99% [318/558]			Uniprot (A0A6F7PSP8)|Interpro (A0A6F7PSP8)
1157	jg16346.t1	43	Uncharacterized protein	59.72% [43/72]			Uniprot (A0A2G9V4I2)|Interpro (A0A2G9V4I2)		Interpro (IPR011001)	EMBL (KZ344998)
1158	jg17872.t1	229	Protein DCAR-1 OS=Haemonchus contortus OX=6289 PE=4 SV=1	89.45% [229/256]			Uniprot (A0A6F7Q0W1)|Interpro (A0A6F7Q0W1)
1159	jg17864.t1	299	Uncharacterized protein OS=Haemonchus contortus OX=6289 PE=4 SV=1	61.40% [299/487]			Uniprot (A0A6F7PN84)|Interpro (A0A6F7PN84)
1160	jg16835.t1	193	PAP-associated domain-containing protein OS=Haemonchus contortus OX=6289 PE=4 SV=1	78.14% [193/247]			Uniprot (A0A6F7PMM0)|Interpro (A0A6F7PMM0)
1161	jg17731.t1	302	Pept_C1 domain-containing protein OS=Haemonchus contortus OX=6289 PE=3 SV=1	89.09% [302/339]			Uniprot (A0A6F7PNS2)|Interpro (A0A6F7PNS2)
1162	jg17748.t1	186	Nematode cuticle collagen domain protein	97.89% [186/190]	GO:0005581 - collagen trimer|GO:0016021 - integral component of membrane|GO:0042302 - structural constituent of cuticle		Uniprot (A0A2G9V1K5)|Interpro (A0A2G9V1K5)		Interpro (IPR002486)|Interpro (IPR008160)|Pfam (PF01484)|Pfam (PF01391)	EMBL (KZ345057)
1163	jg17612.t1	84	Uncharacterized protein	63.16% [84/133]			Uniprot (A0A158QME9)|Interpro (A0A158QME9)		Interpro (IPR029063)	EMBL (UZAF01016829)
1164	jg17612.t2	82	Uncharacterized protein OS=Haemonchus contortus OX=6289 PE=4 SV=1	62.60% [82/131]			Uniprot (A0A6F7PP61)|Interpro (A0A6F7PP61)
1165	jg16716.t1	171	Superoxide dismutase [Cu-Zn]	60.85% [171/281]	GO:0004784 - superoxide dismutase activity|GO:0046872 - metal ion binding		Uniprot (A0A2G9V5P0)|Interpro (A0A2G9V5P0)		Interpro (IPR036423)|Interpro (IPR024134)|Interpro (IPR018152)|Interpro (IPR001424)|Pfam (PF00080)	EMBL (KZ344985)
1166	jg17205.t1	384	3-hydroxy-3-methylglutaryl coenzyme A synthase OS=Haemonchus contortus OX=6289 PE=3 SV=1	78.85% [384/487]			Uniprot (A0A6F7PYA4)|Interpro (A0A6F7PYA4)
1167	jg16506.t1	87	Uncharacterized protein	19.21% [87/453]			Uniprot (A0A7I4Z0Y0)|Interpro (A0A7I4Z0Y0)
1168	jg16506.t2	87	Uncharacterized protein	19.68% [87/442]			Uniprot (A0A7I4Z0Y0)|Interpro (A0A7I4Z0Y0)
1169	jg17383.t1	374	SCP-like protein	89.90% [374/416]	GO:0005576 - extracellular region		Uniprot (A0A2G9TES2)|Interpro (A0A2G9TES2)		Interpro (IPR018244)|Interpro (IPR014044)|Interpro (IPR035940)|Interpro (IPR001283)|Interpro (IPR002413)|Pfam (PF00188)	EMBL (KZ383159)
1170	jg16600.t1	275	Uncharacterized protein OS=Haemonchus contortus OX=6289 PE=4 SV=1	84.62% [275/325]			Uniprot (A0A6F7PRN5)|Interpro (A0A6F7PRN5)
1171	jg16739.t1	53	GLOBIN domain-containing protein OS=Haemonchus contortus OX=6289 PE=3 SV=1	64.63% [53/82]			Uniprot (A0A6F7Q4M4)|Interpro (A0A6F7Q4M4)
1172	jg16330.t1	164	Uncharacterized protein OS=Haemonchus contortus OX=6289 PE=4 SV=1	85.42% [164/192]			Uniprot (A0A6F7Q1I7)|Interpro (A0A6F7Q1I7)
1173	jg17115.t1	155	Uncharacterized protein OS=Haemonchus contortus OX=6289 PE=3 SV=1	58.49% [155/265]			Uniprot (A0A6F7PZ01)|Interpro (A0A6F7PZ01)
1174	jg18152.t1	74	P4Hc domain-containing protein	43.27% [74/171]	GO:0005506 - iron ion binding|GO:0016705 - oxidoreductase activity acting on paired donors with incorporation or reduction of molecular oxygen|GO:0031418 - L-ascorbic acid binding|GO:0051213 - dioxygenase activity		Uniprot (A0A0R3Q0T2)|Interpro (A0A0R3Q0T2)		Interpro (IPR006620)	EMBL (UYYA01005092)
1175	jg18223.t1	50	Uncharacterized protein	38.46% [50/130]			Uniprot (A0A2G9UTT7)|Interpro (A0A2G9UTT7)			EMBL (KZ345413)
1176	jg16743.t1	86	Uncharacterized protein	59.72% [86/144]			Uniprot (A0A2G9UYN8)|Interpro (A0A2G9UYN8)			EMBL (KZ345151)
1177	jg16537.t1	182	Zinc finger domain containing protein	72.51% [182/251]	GO:0003700 - DNA-binding transcription factor activity|GO:0005634 - nucleus		Uniprot (W6NFG7)|Interpro (W6NFG7)		Interpro (IPR042972)|Interpro (IPR036236)|Interpro (IPR013087)	EMBL (CAVP010059813)
1178	jg18084.t1	583	Uncharacterized protein OS=Haemonchus contortus OX=6289 PE=3 SV=1	85.11% [583/685]			Uniprot (A0A6F7Q0S0)|Interpro (A0A6F7Q0S0)
1179	jg16388.t1	122	Uncharacterized protein	96.06% [122/127]			Uniprot (A0A2G9V4Q9)|Interpro (A0A2G9V4Q9)			EMBL (KZ344995)
1180	jg17014.t1	40	ShKT domain-containing protein	33.61% [40/119]			Uniprot (A0A0N4VSR4)|Interpro (A0A0N4VSR4)		Interpro (IPR003582)|Pfam (PF01549)	EMBL (UZAF01000206)
1181	jg18346.t1	481	Uncharacterized protein OS=Haemonchus contortus OX=6289 PE=3 SV=1	89.24% [481/539]			Uniprot (A0A6F7PZT5)|Interpro (A0A6F7PZT5)
1182	jg18278.t1	283	Uncharacterized protein OS=Haemonchus contortus OX=6289 PE=4 SV=1	58.71% [283/482]			Uniprot (A0A6F7Q007)|Interpro (A0A6F7Q007)
1183	jg18278.t2	283	Uncharacterized protein OS=Haemonchus contortus OX=6289 PE=4 SV=1	58.71% [283/482]			Uniprot (A0A6F7Q007)|Interpro (A0A6F7Q007)
1184	jg17799.t1	136	Transthyretin-like family protein	97.84% [136/139]	GO:0005576 - extracellular region|GO:0009986 - cell surface		Uniprot (A0A2G9UPH2)|Interpro (A0A2G9UPH2)		Interpro (IPR001534)|Interpro (IPR038479)|Pfam (PF01060)	EMBL (KZ345760)
1185	jg17844.t1	202	Uncharacterized protein	81.78% [202/247]	GO:0016021 - integral component of membrane		Uniprot (A0A3P8APE2)|Interpro (A0A3P8APE2)			EMBL (UZAH01029431)
1186	jg17390.t1	159	Ion channel	82.38% [159/193]	GO:0016021 - integral component of membrane		Uniprot (A0A2G9UFJ4)|Interpro (A0A2G9UFJ4)		Interpro (IPR013099)|Pfam (PF07885)	EMBL (KZ346813)
1187	jg16366.t1	903	Uncharacterized protein OS=Haemonchus contortus OX=6289 PE=4 SV=1	86.74% [903/1041]			Uniprot (A0A6F7Q1G0)|Interpro (A0A6F7Q1G0)
1188	jg17915.t1	239	Uncharacterized protein	93.73% [239/255]			Uniprot (A0A2G9UU03)|Interpro (A0A2G9UU03)			EMBL (KZ345548)
1189	jg18313.t1	706	Uncharacterized protein OS=Haemonchus contortus OX=6289 PE=4 SV=1	52.80% [706/1337]			Uniprot (A0A6F7PUK7)|Interpro (A0A6F7PUK7)
1190	jg18185.t1	870	Uncharacterized protein OS=Haemonchus contortus OX=6289 PE=4 SV=1	71.37% [870/1219]			Uniprot (A0A6F7PIT1)|Interpro (A0A6F7PIT1)
1191	jg17597.t1	37	A0A2G9UUB2_TELCI DDE_Tnp_1_7 domain-containing protein OS=Teladorsagia circumcincta OX=45464 GN=TELCIR_04168 PE=4 SV=1	28.24% [37/131]			Uniprot (A0A2G9UUB2)|Interpro (A0A2G9UUB2)		Interpro (IPR029526)|Pfam (PF13843)	EMBL (KZ345378)
1192	jg16667.t1	104	Uncharacterized protein OS=Haemonchus contortus OX=6289 PE=4 SV=1	57.14% [104/182]			Uniprot (A0A6F7PT42)|Interpro (A0A6F7PT42)
1193	jg17454.t1	174	Uncharacterized protein OS=Haemonchus contortus OX=6289 PE=3 SV=1	91.10% [174/191]			Uniprot (A0A6F7PY74)|Interpro (A0A6F7PY74)
1194	jg17454.t2	188	Uncharacterized protein	94.95% [188/198]	GO:0006281 - DNA repair|GO:0016504 - peptidase activator activity|GO:0070577 - lysine-acetylated histone binding|GO:0070628 - proteasome binding		Uniprot (A0A2G9USF7)|Interpro (A0A2G9USF7)		Interpro (IPR035309)	EMBL (KZ345506)
1195	jg17027.t1	498	Cation transporter family protein	95.22% [498/523]	GO:0004888 - transmembrane signaling receptor activity|GO:0005230 - extracellular ligand-gated ion channel activity|GO:0005886 - plasma membrane|GO:0016021 - integral component of membrane		Uniprot (A0A2G9UQ41)|Interpro (A0A2G9UQ41)		Interpro (IPR006028)|Interpro (IPR015680)|Interpro (IPR006202)|Interpro (IPR036734)|Interpro (IPR006201)|Interpro (IPR036719)|Interpro (IPR006029)|Interpro (IPR018000)|Pfam (PF02931)|Pfam (PF02932)	EMBL (KZ345702)
1196	jg17250.t1	571	Uncharacterized protein	80.08% [571/713]	GO:0003779 - actin binding|GO:0030036 - actin cytoskeleton organization|GO:0031267 - small GTPase binding		Uniprot (A0A016SN97)|Interpro (A0A016SN97)		Interpro (IPR011989)|Interpro (IPR016024)|Interpro (IPR014767)|Interpro (IPR015425)|Interpro (IPR042201)|Interpro (IPR010472)|Interpro (IPR014768)|Interpro (IPR010473)|Pfam (PF06367)|Pfam (PF06371)|Pfam (PF02181)	NCBI (597842301)|EMBL (JARK01001537)
1197	jg16985.t1	290	Coatomer subunit epsilon	98.31% [290/295]	GO:0000139 - Golgi membrane|GO:0005198 - structural molecule activity|GO:0006890 - retrograde vesicle-mediated transport Golgi to endoplasmic reticulum|GO:0015031 - protein transport|GO:0031410 - cytoplasmic vesicle		Uniprot (A0A2G9V0H0)|Interpro (A0A2G9V0H0)		Interpro (IPR006822)|Interpro (IPR011990)	EMBL (KZ345096)
1198	jg16223.t1	302	Uncharacterized protein OS=Haemonchus contortus OX=6289 PE=4 SV=1	82.97% [302/364]			Uniprot (A0A6F7Q6M8)|Interpro (A0A6F7Q6M8)
1199	jg16763.t1	49	Aminopeptidase OS=Haemonchus contortus OX=6289 PE=3 SV=1	25.65% [49/191]			Uniprot (A0A6F7Q0I2)|Interpro (A0A6F7Q0I2)
1200	jg16152.t1	34	Putative L3 ES protein	29.57% [34/115]			Uniprot (Q687E2)|Interpro (Q687E2)			NCBI (51587410)
1201	jg18077.t1	278	Serine/threonine-protein phosphatase	87.97% [278/316]	GO:0106306 - protein serine phosphatase activity|GO:0106307 - protein threonine phosphatase activity		Uniprot (A0A2G9V218)|Interpro (A0A2G9V218)		Interpro (IPR004843)|Interpro (IPR029052)|Interpro (IPR006186)|Pfam (PF00149)	EMBL (KZ345054)
1202	jg18388.t1	81	BrkDBD domain-containing protein OS=Haemonchus contortus OX=6289 PE=4 SV=1	43.32% [81/187]			Uniprot (A0A6F7PHY7)|Interpro (A0A6F7PHY7)
1203	jg16655.t1	331	Uncharacterized protein	77.70% [331/426]			Uniprot (A0A2G9UBX4)|Interpro (A0A2G9UBX4)		Interpro (IPR012877)|Interpro (IPR011009)|Pfam (PF07914)	EMBL (KZ347901)
1204	jg16437.t1	118	EF hand	78.67% [118/150]	GO:0005509 - calcium ion binding		Uniprot (A0A2G9UYN1)|Interpro (A0A2G9UYN1)		Interpro (IPR011992)|Interpro (IPR018247)|Interpro (IPR002048)|Pfam (PF13499)	EMBL (KZ345148)
1205	jg17228.t1	411	ZPR1 zinc finger domain protein	92.36% [411/445]	GO:0008270 - zinc ion binding		Uniprot (A0A2G9UR88)|Interpro (A0A2G9UR88)		Interpro (IPR004457)|Interpro (IPR040141)|Interpro (IPR042451)|Interpro (IPR042452)|Pfam (PF03367)	EMBL (KZ345594)
1206	jg16406.t1	136	Uncharacterized protein	62.96% [136/216]			Uniprot (A0A0N4WR88)|Interpro (A0A0N4WR88)			EMBL (UZAF01018407)
1207	jg16406.t2	58	Uncharacterized protein OS=Haemonchus contortus OX=6289 PE=4 SV=1	19.73% [58/294]			Uniprot (A0A6F7PUB0)|Interpro (A0A6F7PUB0)
1208	jg17768.t1	176	Uncharacterized protein OS=Haemonchus contortus OX=6289 PE=3 SV=1	71.54% [176/246]			Uniprot (A0A6F7Q5E6)|Interpro (A0A6F7Q5E6)
1209	jg16791.t1	99	Uncharacterized protein	72.26% [99/137]			Uniprot (A0A0N4WSG8)|Interpro (A0A0N4WSG8)			EMBL (UZAF01018585)
1210	jg16822.t1	123	Homeobox domain-containing protein OS=Haemonchus contortus OX=6289 PE=4 SV=1	82.55% [123/149]			Uniprot (A0A6F7PMR5)|Interpro (A0A6F7PMR5)
1211	jg17895.t1	198	NAD dependent epimerase/dehydratase family protein	39.21% [198/505]	GO:0003824 - catalytic activity		Uniprot (A0A2G9UY87)|Interpro (A0A2G9UY87)		Interpro (IPR001509)|Interpro (IPR036291)|Pfam (PF01370)	EMBL (KZ345275)
1212	jg18330.t1	288	Replication stress response regulator SDE2	71.82% [288/401]	GO:0005634 - nucleus|GO:0007049 - cell cycle		Uniprot (A0A2G9UBJ3)|Interpro (A0A2G9UBJ3)		Interpro (IPR024974)|Pfam (PF13019)	EMBL (KZ347511)
1213	jg16261.t1	32	Uncharacterized protein	33.68% [32/95]			Uniprot (A0A2G9TTP4)|Interpro (A0A2G9TTP4)		Interpro (IPR040282)	EMBL (KZ353706)
1214	jg17298.t1	264	Transket_pyr domain-containing protein OS=Haemonchus contortus OX=6289 PE=3 SV=1	76.74% [264/344]			Uniprot (A0A6F7PLA0)|Interpro (A0A6F7PLA0)
1215	jg18370.t1	289	E2F_TDP domain-containing protein OS=Haemonchus contortus OX=6289 PE=3 SV=1	76.25% [289/379]			Uniprot (A0A6F7PLN1)|Interpro (A0A6F7PLN1)
1216	jg16721.t1	321	Uncharacterized protein OS=Haemonchus contortus OX=6289 PE=4 SV=1	91.71% [321/350]			Uniprot (A0A6F7Q809)|Interpro (A0A6F7Q809)
1217	jg18112.t1	382	Glucuronosyltransferase OS=Haemonchus contortus OX=6289 PE=4 SV=1	75.94% [382/503]			Uniprot (A0A6F7Q089)|Interpro (A0A6F7Q089)
1218	jg18241.t1	472	Organic Anion Transporter Polypeptide family protein	76.75% [472/615]	GO:0016021 - integral component of membrane|GO:0055085 - transmembrane transport		Uniprot (A0A2G9UGS5)|Interpro (A0A2G9UGS5)		Interpro (IPR036259)|Interpro (IPR004156)|Pfam (PF03137)	EMBL (KZ346647)
1219	jg16892.t1	140	Ion channel	61.14% [140/229]	GO:0016021 - integral component of membrane		Uniprot (A0A2G9U9H0)|Interpro (A0A2G9U9H0)		Interpro (IPR013099)|Pfam (PF07885)	EMBL (KZ347992)
1220	jg18006.t1	24	Uncharacterized protein	30.38% [24/79]			Uniprot (A0A2G9V4T4)|Interpro (A0A2G9V4T4)			EMBL (KZ345032)
1221	jg17825.t1	500	GCP_N_terminal domain-containing protein OS=Haemonchus contortus OX=6289 PE=4 SV=1	80.65% [500/620]			Uniprot (A0A6F7PWD1)|Interpro (A0A6F7PWD1)
1222	jg18202.t1	138	Hexosyltransferase	43.53% [138/317]	GO:0000139 - Golgi membrane|GO:0006486 - protein glycosylation|GO:0016021 - integral component of membrane|GO:0016758 - hexosyltransferase activity		Uniprot (A0A016S3N9)|Interpro (A0A016S3N9)		Interpro (IPR002659)|Pfam (PF01762)	NCBI (597835281)|EMBL (JARK01001643)
1223	jg17652.t1	77	Uncharacterized protein	73.33% [77/105]			Uniprot (A0A7I4YTE1)|Interpro (A0A7I4YTE1)
1224	jg16756.t1	346	MFS domain-containing protein OS=Haemonchus contortus OX=6289 PE=4 SV=1	57.48% [346/602]			Uniprot (A0A6F7Q7U2)|Interpro (A0A6F7Q7U2)
1225	jg16477.t1	252	Methyltranfer_dom domain-containing protein OS=Haemonchus contortus OX=6289 PE=4 SV=1	83.44% [252/302]			Uniprot (A0A6F7Q8S8)|Interpro (A0A6F7Q8S8)
1226	jg18037.t1	278	Uncharacterized protein OS=Haemonchus contortus OX=6289 PE=4 SV=1	74.93% [278/371]			Uniprot (A0A6F7Q250)|Interpro (A0A6F7Q250)
1227	jg16293.t1	467	B box-type domain-containing protein OS=Haemonchus contortus OX=6289 PE=4 SV=1	89.98% [467/519]			Uniprot (A0A6F7Q7X6)|Interpro (A0A6F7Q7X6)
1228	jg17155.t1	42	ZP domain-containing protein	16.80% [42/250]			Uniprot (A0A2G9U920)|Interpro (A0A2G9U920)		Interpro (IPR001507)	EMBL (KZ348044)
1229	jg16584.t1	405	Uncharacterized protein OS=Haemonchus contortus OX=6289 PE=4 SV=1	74.18% [405/546]			Uniprot (A0A6F7Q7E1)|Interpro (A0A6F7Q7E1)
1230	jg17947.t1	71	Uncharacterized protein	97.26% [71/73]			Uniprot (A0A2G9UEU6)|Interpro (A0A2G9UEU6)			EMBL (KZ346967)
1231	jg17982.t1	781	Guanylate cyclase OS=Haemonchus contortus OX=6289 PE=3 SV=1	81.19% [781/962]			Uniprot (A0A6F7PLH4)|Interpro (A0A6F7PLH4)
1232	jg17358.t1	320	Phosphate transporter OS=Haemonchus contortus OX=6289 PE=3 SV=1	76.19% [320/420]			Uniprot (A0A6F7Q6J1)|Interpro (A0A6F7Q6J1)
1233	jg17527.t1	229	Isoaspartyl peptidase domain protein	83.58% [229/274]	GO:0004298 - threonine-type endopeptidase activity		Uniprot (A0A2G9TX98)|Interpro (A0A2G9TX98)		Interpro (IPR029055)|Interpro (IPR000246)|Interpro (IPR037464)|Pfam (PF01112)	EMBL (KZ351859)
1234	jg18280.t1	356	UDP-glucuronosyltransferase	64.14% [356/555]	GO:0015020 - glucuronosyltransferase activity|GO:0016021 - integral component of membrane		Uniprot (A0A2G9U6L9)|Interpro (A0A2G9U6L9)		Interpro (IPR002213)|Interpro (IPR035595)|Pfam (PF00201)	EMBL (KZ348631)
1235	jg17167.t1	439	Uncharacterized protein OS=Haemonchus contortus OX=6289 PE=4 SV=1	60.55% [439/725]			Uniprot (A0A6F7PLS6)|Interpro (A0A6F7PLS6)
1236	jg17097.t1	116	Uncharacterized protein	49.15% [116/236]			Uniprot (A0A0N4X2V6)|Interpro (A0A0N4X2V6)			EMBL (UZAF01020743)
1237	jg16353.t1	95	BPTI/Kunitz inhibitor domain-containing protein	92.23% [95/103]	GO:0004867 - serine-type endopeptidase inhibitor activity		Uniprot (A0A0N4WXT8)|Interpro (A0A0N4WXT8)		Interpro (IPR002223)|Interpro (IPR036880)|Pfam (PF00014)	EMBL (UZAF01019516)
1238	jg16912.t1	115	Uncharacterized protein	83.33% [115/138]	GO:0004620 - phospholipase activity|GO:0016021 - integral component of membrane		Uniprot (A0A158QKI4)|Interpro (A0A158QKI4)		Interpro (IPR038885)	EMBL (UZAF01016232)
1239	jg17729.t1	468	WD_REPEATS_REGION domain-containing protein OS=Haemonchus contortus OX=6289 PE=4 SV=1	92.13% [468/508]			Uniprot (A0A6F7Q5H5)|Interpro (A0A6F7Q5H5)
1240	jg17514.t1	378	SER_THR_PHOSPHATASE domain-containing protein OS=Haemonchus contortus OX=6289 PE=4 SV=1	68.23% [378/554]			Uniprot (A0A6F7PRA9)|Interpro (A0A6F7PRA9)
1241	jg17269.t1	399	Post-GPI attachment to proteins factor 3	57.83% [399/690]	GO:0005789 - endoplasmic reticulum membrane|GO:0006506 - GPI anchor biosynthetic process|GO:0006986 - response to unfolded protein|GO:0016021 - integral component of membrane|GO:0019915 - lipid storage		Uniprot (W2T510)|Interpro (W2T510)	KEGG (nai:NECAME_11974)|KEGG GM (nai:NECAME_11974)	Interpro (IPR008485)|Interpro (IPR007217)|Interpro (IPR009617)|Pfam (PF05571)|Pfam (PF04080)|Pfam (PF06775)	NCBI (915256660)|EMBL (KI660255)
1242	jg17320.t1	120	Uncharacterized protein OS=Haemonchus contortus OX=6289 PE=4 SV=1	53.33% [120/225]			Uniprot (A0A6F7PKI5)|Interpro (A0A6F7PKI5)
1243	jg18238.t1	1044	Uncharacterized protein OS=Haemonchus contortus OX=6289 PE=4 SV=1	70.11% [1044/1489]			Uniprot (A0A6F7PP12)|Interpro (A0A6F7PP12)
1244	jg17704.t1	43	Uncharacterized protein	30.28% [43/142]			Uniprot (A0A2G9U0P9)|Interpro (A0A2G9U0P9)			EMBL (KZ350527)
1245	jg17900.t1	237	Uncharacterized protein OS=Haemonchus contortus OX=6289 PE=4 SV=1	73.37% [237/323]			Uniprot (A0A6F7PWZ1)|Interpro (A0A6F7PWZ1)
1246	jg17500.t1	233	Metalloendopeptidase	68.33% [233/341]	GO:0004222 - metalloendopeptidase activity|GO:0005576 - extracellular region|GO:0008270 - zinc ion binding|GO:0018996 - molting cycle collagen and cuticulin-based cuticle		Uniprot (A0A2G9U8N3)|Interpro (A0A2G9U8N3)		Interpro (IPR034035)|Interpro (IPR000742)|Interpro (IPR024079)|Interpro (IPR017050)|Interpro (IPR001506)|Interpro (IPR006026)|Pfam (PF01400)	EMBL (KZ348675)
1247	jg17845.t1	173	Uncharacterized protein OS=Haemonchus contortus OX=6289 PE=4 SV=1	60.92% [173/284]			Uniprot (A0A6F7PJ19)|Interpro (A0A6F7PJ19)
1248	jg17606.t1	38	Uncharacterized protein	43.68% [38/87]	GO:0016021 - integral component of membrane		Uniprot (A0A2G9V0R8)|Interpro (A0A2G9V0R8)			EMBL (KZ345150)
1249	jg16702.t1	564	Uncharacterized protein OS=Haemonchus contortus OX=6289 PE=3 SV=1	85.98% [564/656]			Uniprot (A0A6F7Q058)|Interpro (A0A6F7Q058)
1250	jg17336.t1	42	CHK domain-containing protein OS=Haemonchus contortus OX=6289 PE=4 SV=1	56.00% [42/75]			Uniprot (A0A6F7Q6G7)|Interpro (A0A6F7Q6G7)
1251	jg17015.t1	121	Uncharacterized protein	97.58% [121/124]	GO:0016021 - integral component of membrane		Uniprot (A0A2G9UBZ9)|Interpro (A0A2G9UBZ9)		Interpro (IPR039632)	EMBL (KZ347426)
1252	jg17914.t1	117	Uncharacterized protein	62.23% [117/188]	GO:0016021 - integral component of membrane		Uniprot (A0A0N4WVW0)|Interpro (A0A0N4WVW0)			EMBL (UZAF01019150)
1253	jg16741.t1	79	Uncharacterized protein OS=Haemonchus contortus OX=6289 PE=4 SV=1	84.95% [79/93]			Uniprot (A0A6F7Q7Z5)|Interpro (A0A6F7Q7Z5)
1254	jg16279.t1	34	Uncharacterized protein	22.82% [34/149]	GO:0016021 - integral component of membrane		Uniprot (A0A0N4YI54)|Interpro (A0A0N4YI54)			EMBL (UYSL01022270)
1255	jg16512.t1	175	Receptor expression-enhancing protein	58.53% [175/299]	GO:0016021 - integral component of membrane		Uniprot (A0A158QQY8)|Interpro (A0A158QQY8)		Interpro (IPR004345)|Pfam (PF03134)	EMBL (UZAF01019323)
1256	jg17710.t1	302	Purple acid phosphatase	72.42% [302/417]	GO:0003993 - acid phosphatase activity|GO:0046872 - metal ion binding		Uniprot (A0A016V8J0)|Interpro (A0A016V8J0)		Interpro (IPR004843)|Interpro (IPR029052)|Interpro (IPR041792)|Interpro (IPR008963)|Interpro (IPR015914)|Interpro (IPR025733)|Pfam (PF00149)|Pfam (PF14008)|Pfam (PF16656)	NCBI (597874602)|EMBL (JARK01001350)
1257	jg17319.t1	310	Delta-like protein OS=Haemonchus contortus OX=6289 PE=4 SV=1	70.45% [310/440]			Uniprot (A0A6F7Q6F2)|Interpro (A0A6F7Q6F2)
1258	jg18221.t1	32	Uncharacterized protein	35.96% [32/89]			Uniprot (A0A2G9UUR6)|Interpro (A0A2G9UUR6)			EMBL (KZ345353)
1259	jg18184.t1	412	Uncharacterized protein OS=Haemonchus contortus OX=6289 PE=4 SV=1	85.83% [412/480]			Uniprot (A0A6F7PVZ6)|Interpro (A0A6F7PVZ6)
1260	jg16177.t1	189	Globin	97.93% [189/193]	GO:0005344 - oxygen carrier activity|GO:0019825 - oxygen binding|GO:0020037 - heme binding		Uniprot (A0A2G9V6T6)|Interpro (A0A2G9V6T6)		Interpro (IPR000971)|Interpro (IPR009050)|Interpro (IPR012292)|Pfam (PF00042)	EMBL (KZ344989)
1261	jg17381.t1	47	Uncharacterized protein OS=Haemonchus contortus OX=6289 PE=4 SV=1	39.83% [47/118]			Uniprot (A0A6F7Q3A6)|Interpro (A0A6F7Q3A6)
1262	jg17927.t1	77	Collagen triple helix repeat protein	97.47% [77/79]	GO:0005581 - collagen trimer		Uniprot (A0A2G9U975)|Interpro (A0A2G9U975)		Interpro (IPR008160)|Pfam (PF01391)	EMBL (KZ348038)
1263	jg18052.t1	376	Legumain OS=Haemonchus contortus OX=6289 PE=3 SV=1	83.56% [376/450]			Uniprot (A0A6F7Q265)|Interpro (A0A6F7Q265)
1264	jg17455.t1	197	Uncharacterized protein OS=Haemonchus contortus OX=6289 PE=4 SV=1	73.23% [197/269]			Uniprot (A0A6F7PQK7)|Interpro (A0A6F7PQK7)
1265	jg17637.t1	329	Uncharacterized protein OS=Haemonchus contortus OX=6289 PE=3 SV=1	70.00% [329/470]			Uniprot (A0A6F7Q0K5)|Interpro (A0A6F7Q0K5)
1266	jg18256.t1	376	Tyrosine-protein kinase OS=Haemonchus contortus OX=6289 PE=3 SV=1	65.85% [376/571]			Uniprot (A0A6F7PP26)|Interpro (A0A6F7PP26)
1267	jg17307.t1	597	Uncharacterized protein	90.59% [597/659]	GO:0005634 - nucleus		Uniprot (A0A2G9UVD1)|Interpro (A0A2G9UVD1)		Interpro (IPR024741)|Pfam (PF12422)	EMBL (KZ345314)
1268	jg16780.t1	254	Secreted cathepsin F	68.46% [254/371]	GO:0004197 - cysteine-type endopeptidase activity		Uniprot (Q2I8Y2)|Interpro (Q2I8Y2)		Interpro (IPR038765)|Interpro (IPR025661)|Interpro (IPR000668)|Interpro (IPR039417)|Interpro (IPR013201)|Pfam (PF08246)|Pfam (PF00112)	NCBI (74273320)|EMBL (DQ133568)
1269	jg17582.t1	167	Uncharacterized protein	67.61% [167/247]	GO:0005047 - signal recognition particle binding|GO:0005786 - signal recognition particle endoplasmic reticulum targeting|GO:0006614 - SRP-dependent cotranslational protein targeting to membrane|GO:0008312 - 7S RNA binding|GO:0030942 - endoplasmic reticulum signal peptide binding		Uniprot (A0A2G9U0R8)|Interpro (A0A2G9U0R8)		Interpro (IPR026258)|Interpro (IPR038253)|Pfam (PF16969)	EMBL (KZ350510)
1270	jg17733.t1	279	Uncharacterized protein	95.22% [279/293]			Uniprot (A0A2G9UU91)|Interpro (A0A2G9UU91)			EMBL (KZ345384)
1271	jg17547.t1	65	Uncharacterized protein	31.25% [65/208]	GO:0016021 - integral component of membrane		Uniprot (A0A158QPU7)|Interpro (A0A158QPU7)		Interpro (IPR008160)|Pfam (PF01391)	EMBL (UZAF01018153)
1272	jg16389.t1	123	Uncharacterized protein	97.62% [123/126]			Uniprot (A0A2G9V4W8)|Interpro (A0A2G9V4W8)			EMBL (KZ344995)
1273	jg16984.t1	713	C2H2-type domain-containing protein OS=Haemonchus contortus OX=6289 PE=4 SV=1	54.59% [713/1306]			Uniprot (A0A6F7Q1S3)|Interpro (A0A6F7Q1S3)
1274	jg16984.t2	713	C2H2-type domain-containing protein OS=Haemonchus contortus OX=6289 PE=4 SV=1	54.39% [713/1311]			Uniprot (A0A6F7Q1S3)|Interpro (A0A6F7Q1S3)
1275	jg17467.t1	251	AMP deaminase	38.73% [251/648]	GO:0003876 - AMP deaminase activity|GO:0032264 - IMP salvage|GO:0046872 - metal ion binding		Uniprot (A0A158QPN3)|Interpro (A0A158QPN3)		Interpro (IPR006650)|Interpro (IPR001365)|Interpro (IPR006329)|Interpro (IPR032466)|Pfam (PF00962)	EMBL (UZAF01018041)
1276	jg16654.t1	203	CHK domain-containing protein	93.55% [203/217]			Uniprot (A0A2G9U2Z1)|Interpro (A0A2G9U2Z1)		Interpro (IPR015897)|Interpro (IPR012877)|Interpro (IPR011009)|Pfam (PF07914)	EMBL (KZ349739)
1277	jg16738.t1	115	SCP domain-containing protein	52.27% [115/220]	GO:0019825 - oxygen binding|GO:0020037 - heme binding		Uniprot (A0A2G9UK06)|Interpro (A0A2G9UK06)		Interpro (IPR014044)|Interpro (IPR035940)|Interpro (IPR009050)|Interpro (IPR012292)|Interpro (IPR044399)|Pfam (PF00188)	EMBL (KZ346223)
1278	jg16311.t1	383	Alpha-galactosidase	52.68% [383/727]	GO:0004553 - hydrolase activity hydrolyzing O-glycosyl compounds|GO:0005975 - carbohydrate metabolic process		Uniprot (A0A2G9U929)|Interpro (A0A2G9U929)		Interpro (IPR013785)|Interpro (IPR002241)|Interpro (IPR000111)|Interpro (IPR013780)|Interpro (IPR017853)|Pfam (PF16499)	EMBL (KZ348030)
1279	jg17271.t1	578	Poly ADP-ribose polymerase OS=Haemonchus contortus OX=6289 PE=4 SV=1	79.72% [578/725]			Uniprot (A0A6F7PYI2)|Interpro (A0A6F7PYI2)
1280	jg17340.t1	331	VWFA domain-containing protein OS=Haemonchus contortus OX=6289 PE=4 SV=1	52.21% [331/634]			Uniprot (A0A6F7PKL3)|Interpro (A0A6F7PKL3)
1281	jg17894.t1	379	UTP--glucose-1-phosphate uridylyltransferase OS=Haemonchus contortus OX=6289 PE=3 SV=1	81.51% [379/465]			Uniprot (A0A6F7PMS4)|Interpro (A0A6F7PMS4)
1282	jg17749.t1	876	Uncharacterized protein OS=Haemonchus contortus OX=6289 PE=4 SV=1	78.92% [876/1110]			Uniprot (A0A6F7PNQ7)|Interpro (A0A6F7PNQ7)
1283	jg17749.t2	876	Uncharacterized protein OS=Haemonchus contortus OX=6289 PE=4 SV=1	78.78% [876/1112]			Uniprot (A0A6F7PNQ7)|Interpro (A0A6F7PNQ7)
1284	jg17809.t1	50	Uncharacterized protein	47.17% [50/106]			Uniprot (A0A158QPK6)|Interpro (A0A158QPK6)			EMBL (UZAF01017990)
1285	jg17231.t1	205	Uncharacterized protein	98.09% [205/209]			Uniprot (A0A2G9URA9)|Interpro (A0A2G9URA9)		Interpro (IPR011735)|Pfam (PF09612)	EMBL (KZ345594)
1286	jg16778.t1	150	Uncharacterized protein	57.25% [150/262]			Uniprot (A0A368H8I0)|Interpro (A0A368H8I0)			EMBL (JOJR01000004)
1287	jg18326.t1	184	Actin	88.46% [184/208]			Uniprot (A0A2G9U2P8)|Interpro (A0A2G9U2P8)		Interpro (IPR004000)|Interpro (IPR004001)|Interpro (IPR043129)|Pfam (PF00022)	EMBL (KZ349883)
1288	jg17824.t1	277	Uncharacterized protein OS=Haemonchus contortus OX=6289 PE=4 SV=1	90.52% [277/306]			Uniprot (A0A6F7PND1)|Interpro (A0A6F7PND1)
1289	jg17817.t1	29	Uncharacterized protein	18.35% [29/158]			Uniprot (A0A2G9UZD8)|Interpro (A0A2G9UZD8)			EMBL (KZ345129)
1290	jg17286.t1	143	Uncharacterized protein	79.01% [143/181]	GO:0016021 - integral component of membrane		Uniprot (A0A2G9UQU6)|Interpro (A0A2G9UQU6)		Interpro (IPR029162)|Pfam (PF15018)	EMBL (KZ345633)
1291	jg17047.t1	399	Uncharacterized protein OS=Haemonchus contortus OX=6289 PE=4 SV=1	67.86% [399/588]			Uniprot (A0A6F7Q8H2)|Interpro (A0A6F7Q8H2)
1292	jg17082.t1	52	Uncharacterized protein	62.65% [52/83]			Uniprot (A0A7I5EDD6)|Interpro (A0A7I5EDD6)
1293	jg18351.t1	1191	Immunoglobulin I-set domain protein	37.14% [1191/3207]			Uniprot (A0A2G9V0M5)|Interpro (A0A2G9V0M5)		Interpro (IPR007110)|Interpro (IPR036179)|Interpro (IPR013783)|Interpro (IPR013098)|Interpro (IPR003599)|Pfam (PF07679)	EMBL (KZ345084)
1294	jg17773.t1	204	Uncharacterized protein	98.08% [204/208]	GO:0003712 - transcription coregulator activity|GO:0006357 - regulation of transcription by RNA polymerase II|GO:0016592 - mediator complex		Uniprot (A0A2G9UZC7)|Interpro (A0A2G9UZC7)		Interpro (IPR007018)	EMBL (KZ345129)
1295	jg17154.t1	70	Ankyrin domain containing protein	22.36% [70/313]			Uniprot (W6NUY7)|Interpro (W6NUY7)		Interpro (IPR002110)|Interpro (IPR020683)|Interpro (IPR036770)|Pfam (PF12796)	EMBL (CAVP010059426)
1296	jg16585.t1	425	Mini-chromosome maintenance complex-binding protein OS=Haemonchus contortus OX=6289 PE=3 SV=1	79.59% [425/534]			Uniprot (A0A6F7Q3W7)|Interpro (A0A6F7Q3W7)
1297	jg16452.t1	190	Transport protein particle component Bet3	97.94% [190/194]	GO:0005794 - Golgi apparatus|GO:0043087 - regulation of GTPase activity|GO:0048193 - Golgi vesicle transport		Uniprot (A0A2G9UXI4)|Interpro (A0A2G9UXI4)		Interpro (IPR024096)|Interpro (IPR007194)|Interpro (IPR037992)|Pfam (PF04051)	EMBL (KZ345199)
1298	jg17677.t1	111	Uncharacterized protein	64.91% [111/171]	GO:0016021 - integral component of membrane		Uniprot (A0A016RU24)|Interpro (A0A016RU24)			NCBI (597832159)|EMBL (JARK01001708)
1299	jg17997.t1	45	Uncharacterized protein	35.71% [45/126]			Uniprot (A0A261BEJ4)|Interpro (A0A261BEJ4)			NCBI (1233658452)|EMBL (NIPN01000114)
1300	jg18263.t1	175	Uncharacterized protein	92.11% [175/190]	GO:0005634 - nucleus|GO:0006352 - DNA-templated transcription initiation		Uniprot (A0A6F7Q4P3)|Interpro (A0A6F7Q4P3)		Interpro (IPR003923)|Pfam (PF03540)
1301	jg16137.t1	2212	Receptor protein-tyrosine kinase OS=Haemonchus contortus OX=6289 PE=4 SV=1	89.77% [2212/2464]			Uniprot (A0A6F7PT81)|Interpro (A0A6F7PT81)
1302	jg16243.t1	36	Uncharacterized protein	27.27% [36/132]			Uniprot (A0A2G9U1D2)|Interpro (A0A2G9U1D2)			EMBL (KZ351044)
1303	jg17515.t1	516	Serine/threonine protein phosphatase 2A regulatory subunit OS=Haemonchus contortus OX=6289 PE=3 SV=1	93.14% [516/554]			Uniprot (A0A6F7Q774)|Interpro (A0A6F7Q774)
1304	jg16239.t1	396	Uncharacterized protein	89.59% [396/442]	GO:0016491 - oxidoreductase activity		Uniprot (A0A158QLU4)|Interpro (A0A158QLU4)		Interpro (IPR036291)|Interpro (IPR002347)|Pfam (PF00106)	EMBL (UZAF01016598)
1305	jg16801.t1	104	Kunitz/Bovine pancreatic trypsin inhibitor domain protein	98.11% [104/106]	GO:0004867 - serine-type endopeptidase inhibitor activity		Uniprot (A0A2G9U107)|Interpro (A0A2G9U107)		Interpro (IPR002223)|Interpro (IPR036880)|Pfam (PF00014)	EMBL (KZ350380)
1306	jg17000.t1	114	Uncharacterized protein OS=Haemonchus contortus OX=6289 PE=4 SV=1	58.76% [114/194]			Uniprot (A0A6F7Q966)|Interpro (A0A6F7Q966)
1307	jg17000.t2	89	Uncharacterized protein	59.73% [89/149]			Uniprot (A0A158QQZ7)|Interpro (A0A158QQZ7)		Interpro (IPR035940)|Interpro (IPR001478)|Interpro (IPR036034)|Interpro (IPR040264)	EMBL (UZAF01019346)
1308	jg17248.t1	389	F-box domain-containing protein	82.07% [389/474]			Uniprot (A0A0N4WE60)|Interpro (A0A0N4WE60)		Interpro (IPR001810)|Interpro (IPR006553)|Interpro (IPR032675)	EMBL (UZAF01016956)
1309	jg16842.t1	109	Uncharacterized protein	98.20% [109/111]			Uniprot (A0A2G9UGX3)|Interpro (A0A2G9UGX3)			EMBL (KZ346640)
1310	jg17376.t1	466	Uncharacterized protein	88.59% [466/526]	GO:0016021 - integral component of membrane|GO:0016491 - oxidoreductase activity|GO:0050660 - flavin adenine dinucleotide binding		Uniprot (A0A2G9V0E0)|Interpro (A0A2G9V0E0)		Interpro (IPR036188)|Interpro (IPR023753)|Interpro (IPR016156)|Interpro (IPR009878)|Pfam (PF07245)|Pfam (PF07992)	EMBL (KZ345163)
1311	jg17705.t1	168	Nematode cuticle collagen domain protein	52.01% [168/323]	GO:0005581 - collagen trimer|GO:0016021 - integral component of membrane|GO:0042302 - structural constituent of cuticle		Uniprot (A0A2G9V0M0)|Interpro (A0A2G9V0M0)		Interpro (IPR002486)|Interpro (IPR008160)|Pfam (PF01484)|Pfam (PF01391)	EMBL (KZ345086)
1312	jg16216.t1	779	Uncharacterized protein	54.17% [779/1438]	GO:0008237 - metallopeptidase activity|GO:0008270 - zinc ion binding		Uniprot (A0A158R084)|Interpro (A0A158R084)		Interpro (IPR042097)|Interpro (IPR024571)|Interpro (IPR034016)|Interpro (IPR001930)|Interpro (IPR014782)|Pfam (PF11838)|Pfam (PF01433)	EMBL (UYSL01020507)
1313	jg18291.t1	203	Uncharacterized protein	69.76% [203/291]	GO:0004888 - transmembrane signaling receptor activity|GO:0005230 - extracellular ligand-gated ion channel activity|GO:0016021 - integral component of membrane		Uniprot (A0A016SPZ5)|Interpro (A0A016SPZ5)		Interpro (IPR006202)|Interpro (IPR036734)|Interpro (IPR006201)|Interpro (IPR036719)|Interpro (IPR006029)|Pfam (PF02931)|Pfam (PF02932)	NCBI (597842841)|EMBL (JARK01001530)
1314	jg16887.t1	794	Protein transport protein SEC23 OS=Haemonchus contortus OX=6289 PE=3 SV=1	96.13% [794/826]			Uniprot (A0A6F7Q439)|Interpro (A0A6F7Q439)
1315	jg16627.t1	259	Class II Aldolase and Adducin domain protein	63.33% [259/409]			Uniprot (A0A2G9UR63)|Interpro (A0A2G9UR63)		Interpro (IPR001303)|Interpro (IPR036409)|Pfam (PF00596)	EMBL (KZ345627)
1316	jg16485.t1	62	Uncharacterized protein	88.57% [62/70]			Uniprot (A0A0N4X0C5)|Interpro (A0A0N4X0C5)			EMBL (UZAF01020101)
1317	jg17067.t1	222	Ser/Thr phosphatase family protein	97.80% [222/227]	GO:0016787 - hydrolase activity		Uniprot (A0A2G9U7R4)|Interpro (A0A2G9U7R4)		Interpro (IPR004843)|Interpro (IPR029052)|Pfam (PF00149)	EMBL (KZ348360)
1318	jg17197.t1	67	Serpentine receptor class gamma	72.04% [67/93]	GO:0004888 - transmembrane signaling receptor activity|GO:0007606 - sensory perception of chemical stimulus|GO:0016021 - integral component of membrane		Uniprot (A0A2G9URU2)|Interpro (A0A2G9URU2)		Interpro (IPR000609)|Pfam (PF02118)	EMBL (KZ345550)
1319	jg16937.t1	120	Uncharacterized protein	61.54% [120/195]			Uniprot (A0A2G9TWZ3)|Interpro (A0A2G9TWZ3)			EMBL (KZ352753)
1320	jg16351.t1	388	Uncharacterized protein	67.24% [388/577]	GO:0016021 - integral component of membrane		Uniprot (A0A158QN74)|Interpro (A0A158QN74)		Interpro (IPR005016)|Pfam (PF03348)	EMBL (UZAF01017162)
1321	jg16351.t2	409	Uncharacterized protein OS=Haemonchus contortus OX=6289 PE=3 SV=1	72.26% [409/566]			Uniprot (A0A6F7Q912)|Interpro (A0A6F7Q912)
1322	jg16906.t1			0.00% [0/96]
1323	jg17299.t1	431	Transket_pyr domain-containing protein OS=Haemonchus contortus OX=6289 PE=3 SV=1	89.42% [431/482]			Uniprot (A0A6F7PLA0)|Interpro (A0A6F7PLA0)
1324	jg16614.t1	681	DNA replication licensing factor MCM7 OS=Haemonchus contortus OX=6289 GN=MCM7 PE=3 SV=1	91.41% [681/745]			Uniprot (A0A6F7PVI1)|Interpro (A0A6F7PVI1)
1325	jg16326.t1	276	Uncharacterized protein OS=Haemonchus contortus OX=6289 PE=4 SV=1	57.86% [276/477]			Uniprot (A0A6F7Q660)|Interpro (A0A6F7Q660)
1326	jg18106.t1	359	Peptidase A1 domain-containing protein OS=Haemonchus contortus OX=6289 PE=3 SV=1	82.15% [359/437]			Uniprot (A0A6F7Q0T8)|Interpro (A0A6F7Q0T8)
1327	jg18239.t1			0.00% [0/73]
1328	jg16291.t1	360	Uncharacterized protein OS=Haemonchus contortus OX=6289 PE=4 SV=1	85.51% [360/421]			Uniprot (A0A6F7Q7X5)|Interpro (A0A6F7Q7X5)
1329	jg17268.t1	205	Uncharacterized protein OS=Haemonchus contortus OX=6289 PE=3 SV=1	75.37% [205/272]			Uniprot (A0A6F7Q3D1)|Interpro (A0A6F7Q3D1)
1330	jg18216.t1	633	Late embryogeneis abundant protein	92.41% [633/685]			Uniprot (A0A2G9UUP3)|Interpro (A0A2G9UUP3)			EMBL (KZ345353)
1331	jg17415.t1	30	Uncharacterized protein	31.58% [30/95]			Uniprot (A0A368H250)|Interpro (A0A368H250)			EMBL (JOJR01000021)
1332	jg17728.t1	192	Pre-mRNA-splicing factor 38	55.01% [192/349]	GO:0000398 - mRNA splicing via spliceosome|GO:0071011 - precatalytic spliceosome		Uniprot (A0A183FVP2)|Interpro (A0A183FVP2)		Interpro (IPR005037)|Interpro (IPR024767)|Pfam (PF03371)|Pfam (PF12871)	EMBL (UZAH01027488)
1333	jg18012.t1	91	Uncharacterized protein OS=Haemonchus contortus OX=6289 PE=4 SV=1	71.65% [91/127]			Uniprot (A0A6F7PLS2)|Interpro (A0A6F7PLS2)
1334	jg18012.t2	81	Uncharacterized protein OS=Haemonchus contortus OX=6289 PE=4 SV=1	69.83% [81/116]			Uniprot (A0A6F7PLS2)|Interpro (A0A6F7PLS2)
1335	jg16874.t1	412	G_PROTEIN_RECEP_F1_2 domain-containing protein OS=Haemonchus contortus OX=6289 PE=3 SV=1	51.50% [412/800]			Uniprot (A0A6F7PMG7)|Interpro (A0A6F7PMG7)
1336	jg16874.t2	423	G_PROTEIN_RECEP_F1_2 domain-containing protein OS=Haemonchus contortus OX=6289 PE=3 SV=1	57.32% [423/738]			Uniprot (A0A6F7PMG7)|Interpro (A0A6F7PMG7)
1337	jg16862.t1	122	Transposase domain containing protein	74.39% [122/164]	GO:0003677 - DNA binding|GO:0006313 - transposition DNA-mediated|GO:0015074 - DNA integration		Uniprot (W6NEW6)|Interpro (W6NEW6)		Interpro (IPR009057)|Interpro (IPR041426)|Interpro (IPR001888)|Interpro (IPR002492)|Pfam (PF17906)|Pfam (PF01498)|Pfam (PF01359)	EMBL (CAVP010059485)
1338	jg17055.t1	40	Late endosomal/lysosomal adaptor and MAPK and MTOR activator 1	44.94% [40/89]	GO:0001919 - regulation of receptor recycling|GO:0005765 - lysosomal membrane|GO:0007040 - lysosome organization|GO:0016197 - endosomal transport|GO:0032008 - positive regulation of TOR signaling|GO:0042632 - cholesterol homeostasis|GO:0043410 - positive regulation of MAPK cascade|GO:0071230 - cellular response to amino acid stimulus|GO:0071986 - Ragulator complex		Uniprot (A0A0N4WES8)|Interpro (A0A0N4WES8)		Interpro (IPR028209)|Pfam (PF15454)	EMBL (UZAF01017003)
1339	jg17684.t1	333	3-hydroxyacyl-CoA dehydrogenase domain containing protein	75.00% [333/444]	GO:0006631 - fatty acid metabolic process|GO:0016616 - oxidoreductase activity acting on the CH-OH group of donors NAD or NADP as acceptor|GO:0070403 - NAD+ binding		Uniprot (W6NG91)|Interpro (W6NG91)		Interpro (IPR006176)|Interpro (IPR006108)|Interpro (IPR008927)|Interpro (IPR036291)|Pfam (PF00725)|Pfam (PF02737)	EMBL (CAVP010059380)
1340	jg16552.t1	76	Uncharacterized protein	97.44% [76/78]	GO:0016021 - integral component of membrane		Uniprot (A0A2G9UKX8)|Interpro (A0A2G9UKX8)			EMBL (KZ346113)
1341	jg17750.t1	59	C2H2-type domain-containing protein	39.60% [59/149]			Uniprot (A0A3P7LRN5)|Interpro (A0A3P7LRN5)		Interpro (IPR013087)	EMBL (UYYB01114496)
1342	jg18243.t1	289	Uncharacterized protein OS=Haemonchus contortus OX=6289 PE=3 SV=1	76.05% [289/380]			Uniprot (A0A6F7PX52)|Interpro (A0A6F7PX52)
1343	jg17359.t1	439	Uncharacterized protein	90.14% [439/487]	GO:0003682 - chromatin binding|GO:0005634 - nucleus|GO:0006355 - regulation of transcription DNA-templated|GO:0008270 - zinc ion binding|GO:0043565 - sequence-specific DNA binding		Uniprot (A0A0N4YCK0)|Interpro (A0A0N4YCK0)		Interpro (IPR001025)|Interpro (IPR000949)|Interpro (IPR009057)|Interpro (IPR040138)|Interpro (IPR035170)|Interpro (IPR001005)|Interpro (IPR017884)|Interpro (IPR000679)|Pfam (PF01426)|Pfam (PF01448)|Pfam (PF00320)|Pfam (PF17226)	EMBL (UYSL01021295)
1344	jg17359.t2	439	Uncharacterized protein	89.41% [439/491]	GO:0003682 - chromatin binding|GO:0005634 - nucleus|GO:0006355 - regulation of transcription DNA-templated|GO:0008270 - zinc ion binding|GO:0043565 - sequence-specific DNA binding		Uniprot (A0A0N4YCK0)|Interpro (A0A0N4YCK0)		Interpro (IPR001025)|Interpro (IPR000949)|Interpro (IPR009057)|Interpro (IPR040138)|Interpro (IPR035170)|Interpro (IPR001005)|Interpro (IPR017884)|Interpro (IPR000679)|Pfam (PF01426)|Pfam (PF01448)|Pfam (PF00320)|Pfam (PF17226)	EMBL (UYSL01021295)
1345	jg17954.t1	75	Uncharacterized protein	97.40% [75/77]			Uniprot (A0A2G9UG85)|Interpro (A0A2G9UG85)			EMBL (KZ346951)
1346	jg18137.t1	132	Putative cytochrome b5	97.78% [132/135]	GO:0016021 - integral component of membrane|GO:0020037 - heme binding|GO:0046872 - metal ion binding		Uniprot (A0A2G9V7E9)|Interpro (A0A2G9V7E9)		Interpro (IPR001199)|Interpro (IPR036400)|Interpro (IPR018506)|Pfam (PF00173)	EMBL (KZ344990)
1347	jg16263.t1	245	Eukaryotic aspartyl protease	65.86% [245/372]	GO:0004190 - aspartic-type endopeptidase activity		Uniprot (A0A2G9UC57)|Interpro (A0A2G9UC57)		Interpro (IPR001461)|Interpro (IPR034164)|Interpro (IPR033121)|Interpro (IPR021109)|Pfam (PF00026)	EMBL (KZ347843)
1348	jg16723.t1	54	Uncharacterized protein OS=Haemonchus contortus OX=6289 PE=4 SV=1	54.00% [54/100]			Uniprot (A0A6F7PSV7)|Interpro (A0A6F7PSV7)
1349	jg18177.t1	327	Cytochrome P450 4V2 (inferred by orthology to a human protein)	78.80% [327/415]	GO:0004497 - monooxygenase activity|GO:0005506 - iron ion binding|GO:0016705 - oxidoreductase activity acting on paired donors with incorporation or reduction of molecular oxygen|GO:0020037 - heme binding		Uniprot (A0A0N4XDD4)|Interpro (A0A0N4XDD4)		Interpro (IPR001128)|Interpro (IPR017972)|Interpro (IPR002401)|Interpro (IPR036396)|Pfam (PF00067)	EMBL (UYSL01000229)
1350	jg16184.t1	68	Uncharacterized protein	51.13% [68/133]	GO:0016021 - integral component of membrane		Uniprot (A0A0N4VS29)|Interpro (A0A0N4VS29)			EMBL (UZAF01000039)
1351	jg17555.t1	407	Uncharacterized protein OS=Haemonchus contortus OX=6289 PE=4 SV=1	29.34% [407/1387]			Uniprot (A0A6F7PPI0)|Interpro (A0A6F7PPI0)
1352	jg16256.t1	50	Uncharacterized protein	26.32% [50/190]			Uniprot (A0A2G9TRT7)|Interpro (A0A2G9TRT7)			EMBL (KZ354937)
1353	jg16793.t1	31	Uncharacterized protein	23.13% [31/134]			Uniprot (A0A7I4Y577)|Interpro (A0A7I4Y577)
1354	jg16834.t1	216	Uncharacterized protein	80.30% [216/269]	GO:0005887 - integral component of plasma membrane|GO:0032217 - riboflavin transmembrane transporter activity		Uniprot (A0A0N4WAS1)|Interpro (A0A0N4WAS1)		Interpro (IPR009357)|Pfam (PF06237)	EMBL (UZAF01016674)
1355	jg17865.t1	165	Uncharacterized protein OS=Haemonchus contortus OX=6289 PE=4 SV=1	55.37% [165/298]			Uniprot (A0A6F7PIY2)|Interpro (A0A6F7PIY2)
1356	jg16412.t1	107	Uncharacterized protein OS=Haemonchus contortus OX=6289 PE=4 SV=1	65.64% [107/163]			Uniprot (A0A6F7Q5W7)|Interpro (A0A6F7Q5W7)
1357	jg16221.t1	210	Uncharacterized protein	83.67% [210/251]	GO:0003677 - DNA binding|GO:0003700 - DNA-binding transcription factor activity|GO:0005634 - nucleus		Uniprot (A0A158QZH7)|Interpro (A0A158QZH7)		Interpro (IPR008967)|Interpro (IPR036960)|Interpro (IPR001699)|Interpro (IPR018186)|Pfam (PF00907)	EMBL (UYSL01020260)
1358	jg17400.t1	152	Uncharacterized protein	79.17% [152/192]			Uniprot (A0A016V0V9)|Interpro (A0A016V0V9)			NCBI (597871518)|EMBL (JARK01001356)
1359	jg17798.t1	135	Uncharacterized protein OS=Haemonchus contortus OX=6289 PE=3 SV=1	74.59% [135/181]			Uniprot (A0A6F7PWK6)|Interpro (A0A6F7PWK6)
1360	jg16761.t1	97	DUF5641 domain-containing protein	63.40% [97/153]			Uniprot (A0A2G9TS84)|Interpro (A0A2G9TS84)		Interpro (IPR005312)|Interpro (IPR040676)|Pfam (PF03564)|Pfam (PF18701)	EMBL (KZ354759)
1361	jg18279.t1	338	Tyrosine-protein kinase OS=Haemonchus contortus OX=6289 PE=3 SV=1	44.24% [338/764]			Uniprot (A0A6F7Q011)|Interpro (A0A6F7Q011)
1362	jg17204.t1	84	Cytochrome b561 domain-containing protein OS=Haemonchus contortus OX=6289 PE=4 SV=1	75.00% [84/112]			Uniprot (A0A6F7Q336)|Interpro (A0A6F7Q336)
1363	jg17857.t1	77	Uncharacterized protein OS=Haemonchus contortus OX=6289 PE=4 SV=1	68.14% [77/113]			Uniprot (A0A6F7PN89)|Interpro (A0A6F7PN89)
1364	jg17114.t1	304	Leishmanolysin-like peptidase OS=Haemonchus contortus OX=6289 PE=3 SV=1	41.42% [304/734]			Uniprot (A0A6F7PP03)|Interpro (A0A6F7PP03)
1365	jg17769.t1	163	Uncharacterized protein OS=Haemonchus contortus OX=6289 PE=3 SV=1	62.21% [163/262]			Uniprot (A0A6F7Q5E6)|Interpro (A0A6F7Q5E6)
1366	jg17360.t1	228	Uncharacterized protein	95.80% [228/238]	GO:0016021 - integral component of membrane|GO:0030133 - transport vesicle		Uniprot (A0A0N4WV84)|Interpro (A0A0N4WV84)		Interpro (IPR024883)	EMBL (UZAF01019045)
1367	jg16396.t1	385	Ammonium_transp domain-containing protein OS=Haemonchus contortus OX=6289 PE=3 SV=1	75.49% [385/510]			Uniprot (A0A6F7PUB8)|Interpro (A0A6F7PUB8)
1368	jg18311.t1	422	Protein-tyrosine-phosphatase OS=Haemonchus contortus OX=6289 PE=3 SV=1	77.86% [422/542]			Uniprot (A0A6F7Q459)|Interpro (A0A6F7Q459)
1369	jg17229.t1	580	PSP domain-containing protein OS=Haemonchus contortus OX=6289 PE=4 SV=1	87.88% [580/660]			Uniprot (A0A6F7Q3I8)|Interpro (A0A6F7Q3I8)
1370	jg17567.t1	53	Uncharacterized protein OS=Haemonchus contortus OX=6289 PE=4 SV=1	76.81% [53/69]			Uniprot (A0A6F7PPI7)|Interpro (A0A6F7PPI7)
1371	jg16697.t1	151	Uncharacterized protein	98.05% [151/154]			Uniprot (A0A2G9V5T3)|Interpro (A0A2G9V5T3)			EMBL (KZ344985)
1372	jg16977.t1	71	Uncharacterized protein	57.72% [71/123]	GO:0016021 - integral component of membrane		Uniprot (A0A0N4WFD5)|Interpro (A0A0N4WFD5)			EMBL (UZAF01017057)
1373	jg17127.t1			0.00% [0/106]
1374	jg17482.t1	27	Uncharacterized protein	22.31% [27/121]			Uniprot (A0A016UYD0)|Interpro (A0A016UYD0)			NCBI (597870411)|EMBL (JARK01001359)
1375	jg17447.t1	390	Neurotransmitter-gated ion-channel ligand binding domain protein	97.99% [390/398]	GO:0004888 - transmembrane signaling receptor activity|GO:0005230 - extracellular ligand-gated ion channel activity|GO:0016021 - integral component of membrane		Uniprot (A0A2G9UQL0)|Interpro (A0A2G9UQL0)		Interpro (IPR006202)|Interpro (IPR036734)|Interpro (IPR006201)|Interpro (IPR036719)|Interpro (IPR018000)|Pfam (PF02931)	EMBL (KZ345652)
1376	jg18085.t1	140	tRNA-guanine transglycosylase	97.90% [140/143]	GO:0005743 - mitochondrial inner membrane|GO:0006400 - tRNA modification|GO:0016763 - pentosyltransferase activity|GO:0097193 - intrinsic apoptotic signaling pathway		Uniprot (A0A2G9V3W8)|Interpro (A0A2G9V3W8)		Interpro (IPR018796)|Interpro (IPR036511)|Interpro (IPR002616)|Pfam (PF10231)|Pfam (PF01702)	EMBL (KZ345054)
1377	jg17317.t1	140	DSL domain-containing protein OS=Haemonchus contortus OX=6289 PE=4 SV=1	50.00% [140/280]			Uniprot (A0A6F7Q2L8)|Interpro (A0A6F7Q2L8)
1378	jg16277.t1	58	Uncharacterized protein OS=Haemonchus contortus OX=6289 PE=4 SV=1	18.47% [58/314]			Uniprot (A0A6F7Q4J8)|Interpro (A0A6F7Q4J8)
1379	jg16493.t1	473	Uncharacterized protein	70.91% [473/667]			Uniprot (A0A016SE04)|Interpro (A0A016SE04)			NCBI (597839281)|EMBL (JARK01001576)
1380	jg18284.t1	111	Reverse transcriptase domain-containing protein	73.51% [111/151]			Uniprot (A0A0N4W313)|Interpro (A0A0N4W313)		Interpro (IPR043502)|Interpro (IPR000477)|Pfam (PF00078)	EMBL (UZAF01016179)
1381	jg18156.t1	228	P4Hc domain-containing protein	98.28% [228/232]	GO:0005506 - iron ion binding|GO:0016705 - oxidoreductase activity acting on paired donors with incorporation or reduction of molecular oxygen|GO:0031418 - L-ascorbic acid binding|GO:0051213 - dioxygenase activity		Uniprot (A0A2G9UYH2)|Interpro (A0A2G9UYH2)		Interpro (IPR006620)	EMBL (KZ345158)
1382	jg18023.t1	226	3-hydroxyanthranilate 34-dioxygenase OS=Haemonchus contortus OX=6289 PE=3 SV=1	71.75% [226/315]			Uniprot (A0A6F7Q047)|Interpro (A0A6F7Q047)
1383	jg17643.t1	130	Uncharacterized protein	97.74% [130/133]	GO:0008289 - lipid binding		Uniprot (A0A2G9UYX9)|Interpro (A0A2G9UYX9)		Interpro (IPR037239)|Interpro (IPR000648)|Pfam (PF01237)	EMBL (KZ345140)
1384	jg16461.t1	215	Uncharacterized protein	95.13% [215/226]			Uniprot (A0A2G9V4B8)|Interpro (A0A2G9V4B8)			EMBL (KZ345001)
1385	jg17498.t1	256	Papain family cysteine protease	85.33% [256/300]	GO:0008234 - cysteine-type peptidase activity		Uniprot (A0A2G9U5P1)|Interpro (A0A2G9U5P1)		Interpro (IPR038765)|Interpro (IPR000169)|Interpro (IPR000668)|Pfam (PF00112)	EMBL (KZ349371)
1386	jg17309.t1	195	CCHC-type domain-containing protein OS=Haemonchus contortus OX=6289 PE=4 SV=1	52.28% [195/373]			Uniprot (A0A6F7Q4T8)|Interpro (A0A6F7Q4T8)
1387	jg17639.t1	90	Uncharacterized protein OS=Haemonchus contortus OX=6289 PE=4 SV=1	69.77% [90/129]			Uniprot (A0A6F7Q4L4)|Interpro (A0A6F7Q4L4)
1388	jg16502.t1	193	Protein kinase domain-containing protein OS=Haemonchus contortus OX=6289 PE=3 SV=1	77.82% [193/248]			Uniprot (A0A6F7Q101)|Interpro (A0A6F7Q101)
1389	jg17700.t1	33	Uncharacterized protein	27.27% [33/121]			Uniprot (A0A2G9V0L0)|Interpro (A0A2G9V0L0)			EMBL (KZ345086)
1390	jg17904.t1	52	Uncharacterized protein	17.99% [52/289]	GO:0000786 - nucleosome|GO:0003677 - DNA binding|GO:0006334 - nucleosome assembly		Uniprot (W7I010)|Interpro (W7I010)		Interpro (IPR005819)	NCBI (582957606)|EMBL (KI966424)
1391	jg18121.t1	120	Uncharacterized protein OS=Haemonchus contortus OX=6289 PE=4 SV=1	92.31% [120/130]			Uniprot (A0A6F7Q079)|Interpro (A0A6F7Q079)
1392	jg17005.t1	486	Uncharacterized protein	80.87% [486/601]	GO:0005525 - GTP binding|GO:0016021 - integral component of membrane		Uniprot (A0A368GCH4)|Interpro (A0A368GCH4)		Interpro (IPR006073)|Interpro (IPR023179)|Interpro (IPR011009)|Interpro (IPR027417)|Interpro (IPR004147)|Pfam (PF03109)|Pfam (PF01926)	EMBL (JOJR01000282)
1393	jg17005.t2	486	Uncharacterized protein	80.87% [486/601]	GO:0005525 - GTP binding|GO:0016021 - integral component of membrane		Uniprot (A0A368GCH4)|Interpro (A0A368GCH4)		Interpro (IPR006073)|Interpro (IPR023179)|Interpro (IPR011009)|Interpro (IPR027417)|Interpro (IPR004147)|Pfam (PF03109)|Pfam (PF01926)	EMBL (JOJR01000282)
1394	jg17005.t3	223	G domain-containing protein OS=Haemonchus contortus OX=6289 PE=4 SV=1	87.80% [223/254]			Uniprot (A0A6F7Q6A1)|Interpro (A0A6F7Q6A1)
1395	jg17005.t4	285	Uncharacterized protein	78.95% [285/361]	GO:0005525 - GTP binding|GO:0016021 - integral component of membrane		Uniprot (A0A368GCH4)|Interpro (A0A368GCH4)		Interpro (IPR006073)|Interpro (IPR023179)|Interpro (IPR011009)|Interpro (IPR027417)|Interpro (IPR004147)|Pfam (PF03109)|Pfam (PF01926)	EMBL (JOJR01000282)
1396	jg17005.t5	285	Uncharacterized protein	78.95% [285/361]	GO:0005525 - GTP binding|GO:0016021 - integral component of membrane		Uniprot (A0A368GCH4)|Interpro (A0A368GCH4)		Interpro (IPR006073)|Interpro (IPR023179)|Interpro (IPR011009)|Interpro (IPR027417)|Interpro (IPR004147)|Pfam (PF03109)|Pfam (PF01926)	EMBL (JOJR01000282)
1397	jg17929.t1	85	SCP-like protein	57.43% [85/148]	GO:0005576 - extracellular region		Uniprot (A0A2G9UB72)|Interpro (A0A2G9UB72)		Interpro (IPR018244)|Interpro (IPR014044)|Interpro (IPR035940)|Interpro (IPR001283)|Pfam (PF00188)	EMBL (KZ347574)
1398	jg16648.t1	163	Uncharacterized protein OS=Haemonchus contortus OX=6289 PE=4 SV=1	86.24% [163/189]			Uniprot (A0A6F7Q6L6)|Interpro (A0A6F7Q6L6)
1399	jg16541.t1	562	Protein synthesis factor and Translation elongation factor EFTu EF1A domain containing protein OS=Haemonchus contortus OX=6289 PE=4 SV=1	80.86% [562/695]			Uniprot (A0A6F7PZA4)|Interpro (A0A6F7PZA4)
1400	jg16179.t1	313	Uncharacterized protein OS=Haemonchus contortus OX=6289 PE=4 SV=1	91.25% [313/343]			Uniprot (A0A6F7PTC0)|Interpro (A0A6F7PTC0)
1401	jg17616.t1	112	MSP domain protein	98.25% [112/114]			Uniprot (A0A2G9V1G6)|Interpro (A0A2G9V1G6)		Interpro (IPR013783)|Interpro (IPR000535)|Interpro (IPR008962)|Pfam (PF00635)	EMBL (KZ345062)
1402	jg17510.t1	244	Uncharacterized protein	78.96% [244/309]			Uniprot (A0A0N4WCM6)|Interpro (A0A0N4WCM6)			EMBL (UZAF01016821)
1403	jg16712.t1	236	Homeobox domain protein	92.55% [236/255]	GO:0000981 - DNA-binding transcription factor activity RNA polymerase II-specific|GO:0003677 - DNA binding|GO:0005634 - nucleus		Uniprot (A0A2G9V5S0)|Interpro (A0A2G9V5S0)		Interpro (IPR009057)|Interpro (IPR017970)|Interpro (IPR001356)|Pfam (PF00046)	EMBL (KZ344985)
1404	jg17324.t1	90	Uncharacterized protein OS=Haemonchus contortus OX=6289 PE=4 SV=1	89.11% [90/101]			Uniprot (A0A6F7PKJ5)|Interpro (A0A6F7PKJ5)
1405	jg16631.t1	123	Linker histone H1 and H5 family protein	54.91% [123/224]	GO:0000786 - nucleosome|GO:0003677 - DNA binding|GO:0006334 - nucleosome assembly		Uniprot (A0A2G9UNB7)|Interpro (A0A2G9UNB7)		Interpro (IPR005818)|Interpro (IPR036388)|Interpro (IPR036390)|Pfam (PF00538)	EMBL (KZ345862)
1406	jg16538.t1	72	Putative gtp-binding protein hflx (inferred by orthology to a S. mansoni protein)	88.89% [72/81]	GO:0005525 - GTP binding|GO:0046872 - metal ion binding		Uniprot (A0A158QYZ7)|Interpro (A0A158QYZ7)		Interpro (IPR008584)|Interpro (IPR042108)|Interpro (IPR027417)|Pfam (PF05907)	EMBL (UYSL01020116)
1407	jg17469.t1	351	rRNA 2'-O-methyltransferase fibrillarin (inferred by orthology to a C. elegans protein)	73.74% [351/476]	GO:0003723 - RNA binding|GO:0003735 - structural constituent of ribosome|GO:0005840 - ribosome|GO:0006364 - rRNA processing|GO:0006412 - translation|GO:0008168 - methyltransferase activity|GO:0032259 - methylation		Uniprot (A0A0N4YKQ0)|Interpro (A0A0N4YKQ0)		Interpro (IPR000692)|Interpro (IPR020813)|Interpro (IPR020568)|Interpro (IPR014721)|Interpro (IPR000754)|Interpro (IPR020574)|Interpro (IPR029063)|Pfam (PF01269)|Pfam (PF00380)	EMBL (UYSL01022883)
1408	jg16301.t1	131	SERPIN domain-containing protein	97.76% [131/134]	GO:0004867 - serine-type endopeptidase inhibitor activity|GO:0005615 - extracellular space		Uniprot (A0A2G9UC19)|Interpro (A0A2G9UC19)		Interpro (IPR023796)|Interpro (IPR000215)|Interpro (IPR036186)|Interpro (IPR042178)|Pfam (PF00079)	EMBL (KZ347412)
1409	jg18374.t1	219	Uncharacterized protein	93.59% [219/234]			Uniprot (A0A2G9UAT4)|Interpro (A0A2G9UAT4)			EMBL (KZ347673)
1410	jg18362.t1			0.00% [0/76]
1411	jg16387.t1	357	Uncharacterized protein OS=Haemonchus contortus OX=6289 PE=4 SV=1	85.41% [357/418]			Uniprot (A0A6F7Q5Y4)|Interpro (A0A6F7Q5Y4)
1412	jg17171.t1	260	WD_REPEATS_REGION domain-containing protein OS=Haemonchus contortus OX=6289 PE=4 SV=1	83.33% [260/312]			Uniprot (A0A6F7PRC3)|Interpro (A0A6F7PRC3)
1413	jg17549.t1	372	Reticulon-like protein OS=Haemonchus contortus OX=6289 PE=4 SV=1	80.52% [372/462]			Uniprot (A0A6F7Q630)|Interpro (A0A6F7Q630)
1414	jg17549.t2	362	Reticulon-like protein OS=Haemonchus contortus OX=6289 PE=4 SV=1	80.80% [362/448]			Uniprot (A0A6F7Q630)|Interpro (A0A6F7Q630)
1415	jg17549.t3	373	Reticulon-like protein OS=Haemonchus contortus OX=6289 PE=4 SV=1	81.09% [373/460]			Uniprot (A0A6F7Q630)|Interpro (A0A6F7Q630)
1416	jg17549.t4	135	Reticulon-like protein	71.81% [135/188]	GO:0005789 - endoplasmic reticulum membrane|GO:0016021 - integral component of membrane		Uniprot (A0A016UW18)|Interpro (A0A016UW18)		Interpro (IPR003388)|Pfam (PF02453)	NCBI (597869263)|EMBL (JARK01001363)
1417	jg16921.t1	61	Uncharacterized protein	70.11% [61/87]			Uniprot (A0A0N4WBV7)|Interpro (A0A0N4WBV7)			EMBL (UZAF01016753)
1418	jg17876.t1	51	Uncharacterized protein OS=Haemonchus contortus OX=6289 PE=4 SV=1	55.43% [51/92]			Uniprot (A0A6F7PIR8)|Interpro (A0A6F7PIR8)
1419	jg16342.t1	83	Uncharacterized protein	77.57% [83/107]			Uniprot (A0A2G9UI42)|Interpro (A0A2G9UI42)			EMBL (KZ346465)
1420	jg17533.t1	121	SCP-like protein	45.49% [121/266]			Uniprot (A0A2G9UAU3)|Interpro (A0A2G9UAU3)		Interpro (IPR014044)|Interpro (IPR035940)|Pfam (PF00188)	EMBL (KZ347656)
1421	jg17747.t1	108	Uncharacterized protein	58.38% [108/185]			Uniprot (A0A2G9V1M0)|Interpro (A0A2G9V1M0)			EMBL (KZ345057)
1422	jg17782.t1	39	Uncharacterized protein	27.46% [39/142]			Uniprot (A0A7I4YV08)|Interpro (A0A7I4YV08)
1423	jg16580.t1	2256	Uncharacterized protein OS=Haemonchus contortus OX=6289 PE=4 SV=1	65.52% [2256/3443]			Uniprot (A0A6F7Q7E7)|Interpro (A0A6F7Q7E7)
1424	jg16580.t2	2256	Uncharacterized protein OS=Haemonchus contortus OX=6289 PE=4 SV=1	66.53% [2256/3391]			Uniprot (A0A6F7Q7E7)|Interpro (A0A6F7Q7E7)
1425	jg16686.t1	189	Uncharacterized protein OS=Haemonchus contortus OX=6289 PE=4 SV=1	77.14% [189/245]			Uniprot (A0A6F7Q4S2)|Interpro (A0A6F7Q4S2)
1426	jg17073.t1	65	Uncharacterized protein OS=Haemonchus contortus OX=6289 PE=4 SV=1	41.40% [65/157]			Uniprot (A0A6F7Q8E8)|Interpro (A0A6F7Q8E8)
1427	jg16956.t1	250	Actin-related protein 2 OS=Haemonchus contortus OX=6289 PE=3 SV=1	97.66% [250/256]			Uniprot (A0A6F7PV00)|Interpro (A0A6F7PV00)
1428	jg17186.t1	89	Uncharacterized protein OS=Haemonchus contortus OX=6289 PE=3 SV=1	86.41% [89/103]			Uniprot (A0A6F7PQL9)|Interpro (A0A6F7PQL9)
1429	jg17033.t1	212	Uncharacterized protein OS=Haemonchus contortus OX=6289 PE=3 SV=1	85.48% [212/248]			Uniprot (A0A6F7PT91)|Interpro (A0A6F7PT91)
1430	jg17881.t1	548	F-box domain-containing protein OS=Haemonchus contortus OX=6289 PE=4 SV=1	91.49% [548/599]			Uniprot (A0A6F7PIR0)|Interpro (A0A6F7PIR0)
1431	jg17254.t1	172	Uncharacterized protein OS=Haemonchus contortus OX=6289 PE=4 SV=1	87.31% [172/197]			Uniprot (A0A6F7PLG2)|Interpro (A0A6F7PLG2)
1432	jg16963.t1	155	Lectin C-type domain protein	75.61% [155/205]			Uniprot (A0A2G9URY6)|Interpro (A0A2G9URY6)		Interpro (IPR001304)|Interpro (IPR016186)|Interpro (IPR016187)|Pfam (PF00059)	EMBL (KZ345540)
1433	jg17807.t1	155	Uncharacterized protein	83.33% [155/186]			Uniprot (A0A2G9UY82)|Interpro (A0A2G9UY82)			EMBL (KZ345165)
1434	jg16785.t1	218	SNF7 family protein	98.20% [218/222]	GO:0007034 - vacuolar transport		Uniprot (A0A2G9UQG1)|Interpro (A0A2G9UQG1)		Interpro (IPR005024)|Pfam (PF03357)	EMBL (KZ345689)
1435	jg17573.t1	82	ShTK domain protein	63.57% [82/129]			Uniprot (A0A2G9U4I2)|Interpro (A0A2G9U4I2)		Interpro (IPR003582)|Pfam (PF01549)	EMBL (KZ349216)
1436	jg17836.t1	127	SCP-like protein	28.86% [127/440]			Uniprot (A0A2G9V5Z4)|Interpro (A0A2G9V5Z4)		Interpro (IPR014044)|Interpro (IPR035940)|Interpro (IPR001283)|Pfam (PF00188)	EMBL (KZ345000)
1437	jg17131.t1	252	Uncharacterized protein OS=Haemonchus contortus OX=6289 PE=4 SV=1	79.75% [252/316]			Uniprot (A0A6F7PYY6)|Interpro (A0A6F7PYY6)
1438	jg17345.t1	118	Uncharacterized protein OS=Haemonchus contortus OX=6289 PE=4 SV=1	75.64% [118/156]			Uniprot (A0A6F7PQ26)|Interpro (A0A6F7PQ26)
1439	jg18334.t1	300	CHK domain-containing protein OS=Haemonchus contortus OX=6289 PE=4 SV=1	68.49% [300/438]			Uniprot (A0A6F7PMM2)|Interpro (A0A6F7PMM2)
1440	jg17049.t1	296	Uncharacterized protein OS=Haemonchus contortus OX=6289 PE=4 SV=1	57.36% [296/516]			Uniprot (A0A6F7Q8H0)|Interpro (A0A6F7Q8H0)
1441	jg16578.t1	134	Uncharacterized protein OS=Haemonchus contortus OX=6289 PE=4 SV=1	91.78% [134/146]			Uniprot (A0A6F7PZ49)|Interpro (A0A6F7PZ49)
1442	jg16671.t1	267	Uncharacterized protein OS=Haemonchus contortus OX=6289 PE=4 SV=1	52.98% [267/504]			Uniprot (A0A6F7Q849)|Interpro (A0A6F7Q849)
1443	jg17819.t1	41	Activation associated secreted protein	27.70% [41/148]			Uniprot (A5I8F1)|Interpro (A5I8F1)		Interpro (IPR035940)	NCBI (148291240)|EMBL (AM712631)
1444	jg16991.t1	109	Neur_chan_LBD domain-containing protein	90.83% [109/120]	GO:0005230 - extracellular ligand-gated ion channel activity|GO:0016021 - integral component of membrane		Uniprot (A0A2G9TY20)|Interpro (A0A2G9TY20)		Interpro (IPR006202)|Interpro (IPR036734)|Pfam (PF02931)	EMBL (KZ351603)
1445	jg17968.t1	38	Uncharacterized protein	19.69% [38/193]	GO:0016021 - integral component of membrane		Uniprot (A0A2G9UPI4)|Interpro (A0A2G9UPI4)			EMBL (KZ345762)
1446	jg16206.t1	69	Uncharacterized protein OS=Haemonchus contortus OX=6289 PE=4 SV=1	94.52% [69/73]			Uniprot (A0A6F7Q8D2)|Interpro (A0A6F7Q8D2)
1447	jg17428.t1	128	Uncharacterized protein	72.32% [128/177]			Uniprot (A0A2G9UVB2)|Interpro (A0A2G9UVB2)			EMBL (KZ345332)
1448	jg17715.t1	454	Uncharacterized protein OS=Haemonchus contortus OX=6289 PE=3 SV=1	75.17% [454/604]			Uniprot (A0A6F7Q1N7)|Interpro (A0A6F7Q1N7)
1449	jg16139.t1	73	Uncharacterized protein	89.02% [73/82]			Uniprot (A0A7I4YYZ5)|Interpro (A0A7I4YYZ5)
1450	jg16139.t2	68	Uncharacterized protein	82.93% [68/82]			Uniprot (A0A7I4YYZ5)|Interpro (A0A7I4YYZ5)
1451	jg17999.t1	42	Uncharacterized protein	40.00% [42/105]			Uniprot (A0A2G9UP19)|Interpro (A0A2G9UP19)			EMBL (KZ345801)
1452	jg18061.t1	149	SCP-like protein	76.02% [149/196]			Uniprot (A0A2G9V5Z4)|Interpro (A0A2G9V5Z4)		Interpro (IPR014044)|Interpro (IPR035940)|Interpro (IPR001283)|Pfam (PF00188)	EMBL (KZ345000)
1453	jg17010.t1	127	Protein kinase domain-containing protein OS=Haemonchus contortus OX=6289 PE=3 SV=1	81.41% [127/156]			Uniprot (A0A6F7PPX6)|Interpro (A0A6F7PPX6)
1454	jg16116.t1	328	Tudor domain-containing protein	65.47% [328/501]	GO:0016021 - integral component of membrane		Uniprot (A0A158QNE1)|Interpro (A0A158QNE1)		Interpro (IPR002999)|Pfam (PF00567)	EMBL (UZAF01017245)
1455	jg18191.t1	126	Transthyretin-like family protein	97.67% [126/129]	GO:0005576 - extracellular region|GO:0009986 - cell surface		Uniprot (A0A2G9U782)|Interpro (A0A2G9U782)		Interpro (IPR001534)|Interpro (IPR038479)|Pfam (PF01060)	EMBL (KZ348922)
1456	jg16811.t1	328	Eukaryotic aspartyl protease	91.11% [328/360]	GO:0004190 - aspartic-type endopeptidase activity		Uniprot (A0A2G9UCT3)|Interpro (A0A2G9UCT3)		Interpro (IPR001461)|Interpro (IPR001969)|Interpro (IPR034164)|Interpro (IPR033121)|Interpro (IPR021109)|Pfam (PF00026)	EMBL (KZ347282)
1457	jg17679.t1	483	Dimethylaniline monooxygenase [N-oxide-forming]	83.71% [483/577]	GO:0004499 - NN-dimethylaniline monooxygenase activity|GO:0005789 - endoplasmic reticulum membrane|GO:0016021 - integral component of membrane|GO:0050660 - flavin adenine dinucleotide binding|GO:0050661 - NADP binding|GO:0106294 - NADPH oxidase H202-forming activity		Uniprot (A0A016RU00)|Interpro (A0A016RU00)		Interpro (IPR036188)|Interpro (IPR000960)|Interpro (IPR020946)|Interpro (IPR002257)|Pfam (PF00743)	NCBI (597832139)|EMBL (JARK01001708)
1458	jg17148.t1	393	WH1 domain-containing protein	86.95% [393/452]	GO:0003779 - actin binding|GO:0005737 - cytoplasm|GO:0005856 - cytoskeleton|GO:0008154 - actin polymerization or depolymerization|GO:0017124 - SH3 domain binding|GO:0042995 - cell projection		Uniprot (A0A3P7WSZ3)|Interpro (A0A3P7WSZ3)		Interpro (IPR042180)|Interpro (IPR011993)|Interpro (IPR034367)|Interpro (IPR038023)|Interpro (IPR014885)|Interpro (IPR000697)|Pfam (PF08776)|Pfam (PF00568)	EMBL (UZAH01025436)
1459	jg17394.t1	213	Zinc metalloproteinase	73.45% [213/290]	GO:0004222 - metalloendopeptidase activity|GO:0005576 - extracellular region|GO:0008270 - zinc ion binding|GO:0018996 - molting cycle collagen and cuticulin-based cuticle		Uniprot (A0A2G9TX25)|Interpro (A0A2G9TX25)		Interpro (IPR034035)|Interpro (IPR000859)|Interpro (IPR024079)|Interpro (IPR017050)|Interpro (IPR001506)|Interpro (IPR006026)|Interpro (IPR035914)|Pfam (PF01400)	EMBL (KZ352077)
1460	jg17840.t1	236	SCP-like protein	49.06% [236/481]			Uniprot (A0A2G9U2C3)|Interpro (A0A2G9U2C3)		Interpro (IPR014044)|Interpro (IPR035940)|Interpro (IPR001283)|Interpro (IPR002413)|Pfam (PF00188)	EMBL (KZ350026)
1461	jg17505.t1	65	Uncharacterized protein OS=Haemonchus contortus OX=6289 PE=4 SV=1	37.14% [65/175]			Uniprot (A0A6F7Q363)|Interpro (A0A6F7Q363)
1462	jg16889.t1	687	Uncharacterized protein OS=Haemonchus contortus OX=6289 PE=3 SV=1	92.21% [687/745]			Uniprot (A0A6F7PS32)|Interpro (A0A6F7PS32)
1463	jg17450.t1	290	Uncharacterized protein OS=Haemonchus contortus OX=6289 PE=4 SV=1	61.05% [290/475]			Uniprot (A0A6F7Q6T2)|Interpro (A0A6F7Q6T2)
1464	jg16423.t1	27	Neuropeptide-like protein 33 family protein	35.06% [27/77]	GO:0007218 - neuropeptide signaling pathway		Uniprot (A0A2G9V6C1)|Interpro (A0A2G9V6C1)			EMBL (KZ344995)
1465	jg16143.t1	159	G_PROTEIN_RECEP_F1_2 domain-containing protein OS=Haemonchus contortus OX=6289 PE=4 SV=1	42.40% [159/375]			Uniprot (A0A6F7Q0C0)|Interpro (A0A6F7Q0C0)
1466	jg18163.t1	2268	Spectrin beta chain OS=Haemonchus contortus OX=6289 PE=3 SV=1	96.47% [2268/2351]			Uniprot (A0A6F7PMD0)|Interpro (A0A6F7PMD0)
1467	jg16237.t1	380	DZF domain-containing protein OS=Haemonchus contortus OX=6289 PE=4 SV=1	95.00% [380/400]			Uniprot (A0A6F7PVC7)|Interpro (A0A6F7PVC7)
1468	jg18093.t1	647	Uncharacterized protein OS=Haemonchus contortus OX=6289 PE=4 SV=1	84.24% [647/768]			Uniprot (A0A6F7Q0R1)|Interpro (A0A6F7Q0R1)
1469	jg18093.t2	641	Uncharacterized protein OS=Haemonchus contortus OX=6289 PE=4 SV=1	82.50% [641/777]			Uniprot (A0A6F7Q0R1)|Interpro (A0A6F7Q0R1)
1470	jg16604.t1	185	Uncharacterized protein	94.87% [185/195]			Uniprot (A0A2G9TXZ7)|Interpro (A0A2G9TXZ7)		Interpro (IPR000884)|Interpro (IPR036383)	EMBL (KZ351575)
1471	jg17365.t1	35	Uncharacterized protein	20.35% [35/172]			Uniprot (A0A481YRZ8)|Interpro (A0A481YRZ8)
1472	jg16478.t1	115	acidPPc domain-containing protein OS=Haemonchus contortus OX=6289 PE=3 SV=1	83.94% [115/137]			Uniprot (A0A6F7Q5Q7)|Interpro (A0A6F7Q5Q7)
1473	jg16334.t1	271	Uncharacterized protein OS=Haemonchus contortus OX=6289 PE=4 SV=1	72.85% [271/372]			Uniprot (A0A6F7Q5U4)|Interpro (A0A6F7Q5U4)
1474	jg16939.t1	393	Uncharacterized protein OS=Haemonchus contortus OX=6289 PE=4 SV=1	59.64% [393/659]			Uniprot (A0A6F7Q6H4)|Interpro (A0A6F7Q6H4)
1475	jg18038.t1	290	Homeobox domain-containing protein OS=Haemonchus contortus OX=6289 PE=4 SV=1	78.80% [290/368]			Uniprot (A0A6F7Q5W1)|Interpro (A0A6F7Q5W1)
1476	jg18038.t2	220	Homeobox domain-containing protein OS=Haemonchus contortus OX=6289 PE=4 SV=1	70.29% [220/313]			Uniprot (A0A6F7Q5W1)|Interpro (A0A6F7Q5W1)
1477	jg16916.t1	397	Uncharacterized protein OS=Haemonchus contortus OX=6289 PE=4 SV=1	82.88% [397/479]			Uniprot (A0A6F7Q6K2)|Interpro (A0A6F7Q6K2)
1478	jg17069.t1	202	Uncharacterized protein OS=Haemonchus contortus OX=6289 PE=4 SV=1	86.32% [202/234]			Uniprot (A0A6F7Q8F1)|Interpro (A0A6F7Q8F1)
1479	jg17199.t1	270	Uncharacterized protein OS=Haemonchus contortus OX=6289 PE=4 SV=1	81.82% [270/330]			Uniprot (A0A6F7Q335)|Interpro (A0A6F7Q335)
1480	jg17948.t1	62	Uncharacterized protein	87.32% [62/71]	GO:0016021 - integral component of membrane		Uniprot (A0A2G9UPE5)|Interpro (A0A2G9UPE5)			EMBL (KZ345773)
1481	jg16629.t1	268	UBC core domain-containing protein OS=Haemonchus contortus OX=6289 PE=4 SV=1	87.58% [268/306]			Uniprot (A0A6F7PQE5)|Interpro (A0A6F7PQE5)
1482	jg17297.t1	71	Uncharacterized protein	66.98% [71/106]	GO:0016021 - integral component of membrane		Uniprot (A0A183FZA4)|Interpro (A0A183FZA4)			EMBL (UZAH01028188)
1483	jg18080.t1	158	Uncharacterized protein OS=Haemonchus contortus OX=6289 PE=4 SV=1	63.45% [158/249]			Uniprot (A0A6F7Q4R9)|Interpro (A0A6F7Q4R9)
1484	jg17473.t1	363	F-box domain-containing protein OS=Haemonchus contortus OX=6289 PE=4 SV=1	82.88% [363/438]			Uniprot (A0A6F7PXN4)|Interpro (A0A6F7PXN4)
1485	jg16943.t1	339	Uncharacterized protein	28.75% [339/1179]			Uniprot (A0A2G9U9M1)|Interpro (A0A2G9U9M1)			EMBL (KZ347933)
1486	jg16943.t2	339	Uncharacterized protein	26.63% [339/1273]			Uniprot (A0A2G9U9M1)|Interpro (A0A2G9U9M1)			EMBL (KZ347933)
1487	jg16943.t3	339	Uncharacterized protein	25.76% [339/1316]			Uniprot (A0A2G9U9M1)|Interpro (A0A2G9U9M1)			EMBL (KZ347933)
1488	jg17986.t1	214	Clathrin light chain	98.17% [214/218]	GO:0005198 - structural molecule activity|GO:0006886 - intracellular protein transport|GO:0016192 - vesicle-mediated transport|GO:0030130 - clathrin coat of trans-Golgi network vesicle|GO:0030132 - clathrin coat of coated pit		Uniprot (A0A2G9V1W9)|Interpro (A0A2G9V1W9)		Interpro (IPR000996)|Pfam (PF01086)	EMBL (KZ345048)
1489	jg17986.t2	209	Clathrin light chain	91.67% [209/228]	GO:0005198 - structural molecule activity|GO:0006886 - intracellular protein transport|GO:0016192 - vesicle-mediated transport|GO:0030130 - clathrin coat of trans-Golgi network vesicle|GO:0030132 - clathrin coat of coated pit		Uniprot (A0A2G9V1W9)|Interpro (A0A2G9V1W9)		Interpro (IPR000996)|Pfam (PF01086)	EMBL (KZ345048)
1490	jg17550.t1	46	C2H2-type domain-containing protein OS=Haemonchus contortus OX=6289 PE=4 SV=1	30.46% [46/151]			Uniprot (A0A6F7P0P6)|Interpro (A0A6F7P0P6)
1491	jg18237.t1	106	Uncharacterized protein OS=Haemonchus contortus OX=6289 PE=4 SV=1	76.26% [106/139]			Uniprot (A0A6F7PX14)|Interpro (A0A6F7PX14)
1492	jg16163.t1	275	TGF-beta propeptide	89.58% [275/307]	GO:0008083 - growth factor activity		Uniprot (A0A2G9V5A6)|Interpro (A0A2G9V5A6)		Interpro (IPR029034)|Interpro (IPR001839)|Interpro (IPR015615)|Pfam (PF00019)	EMBL (KZ344989)
1493	jg17656.t1	208	GLOBIN domain-containing protein OS=Haemonchus contortus OX=6289 PE=3 SV=1	82.54% [208/252]			Uniprot (A0A6F7PIH7)|Interpro (A0A6F7PIH7)
1494	jg16752.t1	197	Uridine/cytidine kinase OS=Haemonchus contortus OX=6289 PE=3 SV=1	81.40% [197/242]			Uniprot (A0A6F7PMW9)|Interpro (A0A6F7PMW9)
1495	jg16523.t1	291	Uncharacterized protein	98.31% [291/296]			Uniprot (A0A2G9V3P0)|Interpro (A0A2G9V3P0)		Interpro (IPR008551)|Pfam (PF05742)	EMBL (KZ345010)
1496	jg18143.t1	305	Tetraspanin	98.07% [305/311]	GO:0016021 - integral component of membrane		Uniprot (A0A2G9U3G1)|Interpro (A0A2G9U3G1)		Interpro (IPR000301)|Interpro (IPR018499)|Interpro (IPR008952)|Pfam (PF00335)	EMBL (KZ349554)
1497	jg18139.t1	191	Uncharacterized protein	88.84% [191/215]	GO:0003899 - DNA-directed 5'-3' RNA polymerase activity|GO:0005634 - nucleus|GO:0006351 - transcription DNA-templated		Uniprot (A0A0N4W8X7)|Interpro (A0A0N4W8X7)		Interpro (IPR012340)|Interpro (IPR013238)|Interpro (IPR036898)|Interpro (IPR005576)|Pfam (PF08292)|Pfam (PF03876)	EMBL (UZAF01016530)
1498	jg18002.t1	31	Uncharacterized protein	39.74% [31/78]			Uniprot (A0A2G9V2N8)|Interpro (A0A2G9V2N8)			EMBL (KZ345032)
1499	jg17931.t1	263	Uncharacterized protein OS=Haemonchus contortus OX=6289 PE=4 SV=1	85.95% [263/306]			Uniprot (A0A6F7Q0C7)|Interpro (A0A6F7Q0C7)
1500	jg17357.t1	424	Phosphate transporter OS=Haemonchus contortus OX=6289 PE=3 SV=1	86.35% [424/491]			Uniprot (A0A6F7Q2Q5)|Interpro (A0A6F7Q2Q5)
1501	jg17405.t1	389	Uncharacterized protein OS=Haemonchus contortus OX=6289 PE=4 SV=1	86.06% [389/452]			Uniprot (A0A6F7Q2W3)|Interpro (A0A6F7Q2W3)
1502	jg18206.t1			0.00% [0/142]
1503	jg17621.t1	84	Uncharacterized protein	53.85% [84/156]			Uniprot (A0A016TFQ9)|Interpro (A0A016TFQ9)			NCBI (597852032)|EMBL (JARK01001442)
1504	jg17528.t1	3103	Uncharacterized protein OS=Haemonchus contortus OX=6289 PE=4 SV=1	85.13% [3103/3645]			Uniprot (A0A6F7PPB0)|Interpro (A0A6F7PPB0)
1505	jg17528.t2	3104	Uncharacterized protein OS=Haemonchus contortus OX=6289 PE=4 SV=1	85.13% [3104/3646]			Uniprot (A0A6F7PPB0)|Interpro (A0A6F7PPB0)
1506	jg17528.t3	3103	Uncharacterized protein OS=Haemonchus contortus OX=6289 PE=4 SV=1	84.94% [3103/3653]			Uniprot (A0A6F7PPB0)|Interpro (A0A6F7PPB0)
1507	jg18041.t1	405	SCP-like protein	45.00% [405/900]	GO:0005576 - extracellular region		Uniprot (A0A2G9UU99)|Interpro (A0A2G9UU99)		Interpro (IPR018244)|Interpro (IPR014044)|Interpro (IPR035940)|Interpro (IPR001283)|Interpro (IPR002413)|Pfam (PF00188)	EMBL (KZ345383)
1508	jg16896.t1	55	Uncharacterized protein	61.80% [55/89]			Uniprot (A0A0N4WGB2)|Interpro (A0A0N4WGB2)		Interpro (IPR025714)|Interpro (IPR029063)|Pfam (PF13847)
1509	jg17860.t1	321	Uncharacterized protein OS=Haemonchus contortus OX=6289 PE=3 SV=1	84.70% [321/379]			Uniprot (A0A6F7Q521)|Interpro (A0A6F7Q521)
1510	jg16191.t1	371	Aspartate aminotransferase OS=Haemonchus contortus OX=6289 PE=3 SV=1	82.44% [371/450]			Uniprot (A0A6F7PNR2)|Interpro (A0A6F7PNR2)
1511	jg17168.t1	772	SART-1 family protein	89.87% [772/859]	GO:0000398 - mRNA splicing via spliceosome|GO:0005634 - nucleus		Uniprot (A0A2G9UT96)|Interpro (A0A2G9UT96)		Interpro (IPR005011)|Pfam (PF03343)	EMBL (KZ345450)
1512	jg18116.t1	155	Helix-loop-helix DNA-binding domain protein	98.10% [155/158]	GO:0006357 - regulation of transcription by RNA polymerase II|GO:0046982 - protein heterodimerization activity|GO:0071339 - MLL1 complex|GO:0090575 - RNA polymerase II transcription regulator complex|GO:1990837 - sequence-specific double-stranded DNA binding		Uniprot (A0A2G9V553)|Interpro (A0A2G9V553)		Interpro (IPR011598)|Interpro (IPR036638)|Interpro (IPR037933)|Pfam (PF00010)	EMBL (KZ344990)
1513	jg17098.t1	60	Uncharacterized protein	55.05% [60/109]	GO:0005739 - mitochondrion|GO:0006937 - regulation of muscle contraction|GO:0030042 - actin filament depolymerization|GO:0040017 - positive regulation of locomotion|GO:0045202 - synapse|GO:0050807 - regulation of synapse organization|GO:0051646 - mitochondrion localization|GO:0061544 - peptide secretion neurotransmission|GO:0098793 - presynapse|GO:1905386 - positive regulation of protein localiza…		Uniprot (Q1ZXS6)|Interpro (Q1ZXS6)	KEGG (cel:CELE_F58E10.1)|KEGG GM (cel:CELE_F58E10.1)		NCBI (115533222)|EMBL (BX284605)
1514	jg16441.t1	484	Uncharacterized protein OS=Haemonchus contortus OX=6289 PE=3 SV=1	78.57% [484/616]			Uniprot (A0A6F7Q164)|Interpro (A0A6F7Q164)
1515	jg17410.t1	620	Uncharacterized protein OS=Haemonchus contortus OX=6289 PE=3 SV=1	93.80% [620/661]			Uniprot (A0A6F7PQE1)|Interpro (A0A6F7PQE1)
1516	jg16561.t1	370	Delta-like protein	77.41% [370/478]	GO:0005509 - calcium ion binding|GO:0007154 - cell communication|GO:0007275 - multicellular organism development|GO:0016021 - integral component of membrane		Uniprot (A0A2G9UTW0)|Interpro (A0A2G9UTW0)		Interpro (IPR001774)|Interpro (IPR001881)|Interpro (IPR000742)|Pfam (PF01414)|Pfam (PF00008)	EMBL (KZ345406)
1517	jg17598.t1	458	SSD domain-containing protein OS=Haemonchus contortus OX=6289 PE=4 SV=1	54.46% [458/841]			Uniprot (A0A6F7Q2F6)|Interpro (A0A6F7Q2F6)
1518	jg16668.t1	248	DUF1907 domain-containing protein	75.61% [248/328]	GO:0005634 - nucleus|GO:0046872 - metal ion binding		Uniprot (A0A2G9UKF8)|Interpro (A0A2G9UKF8)		Interpro (IPR015021)|Pfam (PF08925)	EMBL (KZ346348)
1519	jg17691.t1	72	Uncharacterized protein	88.89% [72/81]			Uniprot (A0A2G9UZT6)|Interpro (A0A2G9UZT6)			EMBL (KZ345110)
1520	jg16402.t1	45	Uncharacterized protein OS=Haemonchus contortus OX=6289 PE=4 SV=1	22.50% [45/200]			Uniprot (A0A6F7NQH1)|Interpro (A0A6F7NQH1)
1521	jg18179.t1	401	Uncharacterized protein	60.03% [401/668]			Uniprot (A0A2G9UAB0)|Interpro (A0A2G9UAB0)			EMBL (KZ347771)
1522	jg16826.t1	502	Tr-type G domain-containing protein OS=Haemonchus contortus OX=6289 PE=4 SV=1	93.31% [502/538]			Uniprot (A0A6F7PSC6)|Interpro (A0A6F7PSC6)
1523	jg17971.t1	271	Alpha-galactosidase	98.19% [271/276]	GO:0004553 - hydrolase activity hydrolyzing O-glycosyl compounds|GO:0005975 - carbohydrate metabolic process		Uniprot (A0A2G9V0Y8)|Interpro (A0A2G9V0Y8)		Interpro (IPR013785)|Interpro (IPR002241)|Interpro (IPR000111)|Interpro (IPR017853)|Pfam (PF16499)	EMBL (KZ345144)
1524	jg16121.t1	163	Uncharacterized protein	98.19% [163/166]			Uniprot (A0A2G9V1U7)|Interpro (A0A2G9V1U7)		Interpro (IPR039260)	EMBL (KZ345049)
1525	jg17028.t1	159	Uncharacterized protein	97.55% [159/163]	GO:0005509 - calcium ion binding		Uniprot (A0A016T248)|Interpro (A0A016T248)		Interpro (IPR011992)|Interpro (IPR018247)|Interpro (IPR002048)|Pfam (PF13499)	NCBI (597847256)|EMBL (JARK01001483)
1526	jg16284.t1	452	tRNA (guanine(26)-N(2))-dimethyltransferase	88.45% [452/511]	GO:0000049 - tRNA binding|GO:0004809 - tRNA (guanine-N2-)-methyltransferase activity		Uniprot (A0A6F7PSQ4)|Interpro (A0A6F7PSQ4)		Interpro (IPR029063)|Interpro (IPR002905)|Interpro (IPR042296)|Pfam (PF02005)
1527	jg18277.t1	400	Uncharacterized protein	98.28% [400/407]			Uniprot (A0A2G9UXH4)|Interpro (A0A2G9UXH4)		Interpro (IPR011009)	EMBL (KZ345316)
1528	jg17755.t1	94	Uncharacterized protein OS=Haemonchus contortus OX=6289 PE=3 SV=1	64.38% [94/146]			Uniprot (A0A6F7Q1J5)|Interpro (A0A6F7Q1J5)
1529	jg17663.t1	226	Cwf15/Cwc15 cell cycle control protein	98.26% [226/230]	GO:0000398 - mRNA splicing via spliceosome|GO:0005681 - spliceosomal complex		Uniprot (A0A2G9V047)|Interpro (A0A2G9V047)		Interpro (IPR006973)|Pfam (PF04889)	EMBL (KZ345153)
1530	jg16156.t1	80	Uncharacterized protein OS=Haemonchus contortus OX=6289 PE=4 SV=1	74.77% [80/107]			Uniprot (A0A6F7Q4M1)|Interpro (A0A6F7Q4M1)
1531	jg17050.t1	601	PolyA polymerase OS=Haemonchus contortus OX=6289 PE=3 SV=1	61.26% [601/981]			Uniprot (A0A6F7Q586)|Interpro (A0A6F7Q586)
1532	jg17050.t2	599	PolyA polymerase OS=Haemonchus contortus OX=6289 PE=3 SV=1	61.00% [599/982]			Uniprot (A0A6F7Q586)|Interpro (A0A6F7Q586)
1533	jg16593.t1	208	Phenylalanyl-tRNA synthetase	71.72% [208/290]	GO:0000049 - tRNA binding|GO:0004826 - phenylalanine-tRNA ligase activity|GO:0005524 - ATP binding|GO:0005759 - mitochondrial matrix|GO:0006432 - phenylalanyl-tRNA aminoacylation		Uniprot (A0A6F7Q7D5)|Interpro (A0A6F7Q7D5)		Interpro (IPR006195)|Interpro (IPR005121)|Interpro (IPR036690)|Interpro (IPR004530)|Interpro (IPR002319)|Pfam (PF03147)|Pfam (PF01409)
1534	jg16851.t1	247	Protein kinase domain-containing protein OS=Haemonchus contortus OX=6289 PE=4 SV=1	76.95% [247/321]			Uniprot (A0A6F7PMJ8)|Interpro (A0A6F7PMJ8)
1535	jg17227.t1	214	1-acyl-sn-glycerol-3-phosphate acyltransferase OS=Haemonchus contortus OX=6289 PE=3 SV=1	83.92% [214/255]			Uniprot (A0A6F7Q753)|Interpro (A0A6F7Q753)
1536	jg17767.t1	101	Uncharacterized protein	77.10% [101/131]	GO:0016021 - integral component of membrane		Uniprot (A0A2G9TS91)|Interpro (A0A2G9TS91)			EMBL (KZ354637)
1537	jg17433.t1	75	Uncharacterized protein	73.53% [75/102]			Uniprot (A0A2G9UX68)|Interpro (A0A2G9UX68)			EMBL (KZ345332)
1538	jg17859.t1	55	Uncharacterized protein	29.57% [55/186]			Uniprot (A0A7I4YHC5)|Interpro (A0A7I4YHC5)
1539	jg17859.t2	28	Uncharacterized protein	23.14% [28/121]			Uniprot (A0A7I4YHC5)|Interpro (A0A7I4YHC5)
1540	jg16480.t1	199	Uncharacterized protein OS=Haemonchus contortus OX=6289 PE=4 SV=1	96.60% [199/206]			Uniprot (A0A6F7PPB3)|Interpro (A0A6F7PPB3)
1541	jg18301.t1	298	DAO domain-containing protein	29.89% [298/997]	GO:0016491 - oxidoreductase activity		Uniprot (A0A2G9UN75)|Interpro (A0A2G9UN75)		Interpro (IPR006076)|Pfam (PF01266)	EMBL (KZ345903)
1542	jg17449.t1	469	ATP-dependent dihydroxyacetone kinase OS=Haemonchus contortus OX=6289 PE=4 SV=1	76.76% [469/611]			Uniprot (A0A6F7Q315)|Interpro (A0A6F7Q315)
1543	jg17104.t1	199	Uncharacterized protein OS=Haemonchus contortus OX=6289 PE=3 SV=1	86.15% [199/231]			Uniprot (A0A6F7Q5G8)|Interpro (A0A6F7Q5G8)
1544	jg17129.t1	29	Uncharacterized protein	30.53% [29/95]	GO:0016021 - integral component of membrane		Uniprot (A0A0N4WMG0)|Interpro (A0A0N4WMG0)			EMBL (UZAF01017849)
1545	jg18342.t1	271	Uncharacterized protein OS=Haemonchus contortus OX=6289 PE=4 SV=1	78.32% [271/346]			Uniprot (A0A6F7PZS7)|Interpro (A0A6F7PZS7)
1546	jg16979.t1	126	Ground-like domain protein	39.62% [126/318]			Uniprot (A0A2G9UN92)|Interpro (A0A2G9UN92)		Interpro (IPR007284)|Pfam (PF04155)	EMBL (KZ345860)
1547	jg18387.t1	1148	Uncharacterized protein	92.81% [1148/1237]	GO:0003676 - nucleic acid binding|GO:0003724 - RNA helicase activity|GO:0005524 - ATP binding|GO:0005634 - nucleus|GO:0006397 - mRNA processing|GO:0008380 - RNA splicing|GO:0016787 - hydrolase activity		Uniprot (A0A0N4W7X2)|Interpro (A0A0N4W7X2)		Interpro (IPR002464)|Interpro (IPR011709)|Interpro (IPR007502)|Interpro (IPR014001)|Interpro (IPR001650)|Interpro (IPR012340)|Interpro (IPR027417)|Interpro (IPR022967)|Interpro (IPR003029)|Pfam (PF04408)|Pfam (PF00271)|Pfam (PF07717)|Pfam (PF00575)	EMBL (UZAF01016468)
1548	jg18078.t1	67	Uncharacterized protein OS=Haemonchus contortus OX=6289 PE=4 SV=1	26.27% [67/255]			Uniprot (A0A6F7PIN9)|Interpro (A0A6F7PIN9)
1549	jg16362.t1	119	Cytochrome	98.35% [119/121]	GO:0005758 - mitochondrial intermembrane space|GO:0009055 - electron transfer activity|GO:0020037 - heme binding|GO:0046872 - metal ion binding|GO:0070469 - respirasome		Uniprot (A0A2G9V4L8)|Interpro (A0A2G9V4L8)		Interpro (IPR009056)|Interpro (IPR036909)|Interpro (IPR002327)|Pfam (PF00034)	EMBL (KZ344998)
1550	jg16438.t1	65	Uncharacterized protein	47.45% [65/137]			Uniprot (A0A2G9UZ10)|Interpro (A0A2G9UZ10)		Interpro (IPR011992)|Interpro (IPR018247)	EMBL (KZ345148)
1551	jg16374.t1	304	Aminopeptidase I zinc metalloprotease	64.00% [304/475]	GO:0004177 - aminopeptidase activity|GO:0008237 - metallopeptidase activity|GO:0008270 - zinc ion binding		Uniprot (A0A2G9V6V0)|Interpro (A0A2G9V6V0)		Interpro (IPR001948)|Pfam (PF02127)	EMBL (KZ344998)
1552	jg17214.t1	383	Uncharacterized protein	34.17% [383/1121]			Uniprot (A0A158QZU3)|Interpro (A0A158QZU3)			EMBL (UYSL01020369)
1553	jg17569.t1	58	Uncharacterized protein	84.06% [58/69]	GO:0016021 - integral component of membrane		Uniprot (A0A2G9TSD5)|Interpro (A0A2G9TSD5)			EMBL (KZ354669)
1554	jg16699.t1	482	Protein kinase domain-containing protein OS=Haemonchus contortus OX=6289 PE=4 SV=1	88.60% [482/544]			Uniprot (A0A6F7Q4Q8)|Interpro (A0A6F7Q4Q8)
1555	jg17956.t1	139	Uncharacterized protein	97.89% [139/142]			Uniprot (A0A2G9UER8)|Interpro (A0A2G9UER8)			EMBL (KZ346951)
1556	jg18227.t1	35	Uncharacterized protein OS=Haemonchus contortus OX=6289 PE=4 SV=1	29.91% [35/117]			Uniprot (A0A6F7PNZ9)|Interpro (A0A6F7PNZ9)
1557	jg16782.t1	92	Papain family cysteine protease	73.60% [92/125]	GO:0008234 - cysteine-type peptidase activity		Uniprot (A0A2G9U1L2)|Interpro (A0A2G9U1L2)		Interpro (IPR038765)|Interpro (IPR000668)|Interpro (IPR039417)|Pfam (PF00112)	EMBL (KZ350172)
1558	jg17580.t1	233	Uncharacterized protein	94.72% [233/246]			Uniprot (A0A2G9TWS9)|Interpro (A0A2G9TWS9)			EMBL (KZ353141)
1559	jg17686.t1	34	Uncharacterized protein	30.91% [34/110]	GO:0016021 - integral component of membrane		Uniprot (A0A6F7PV07)|Interpro (A0A6F7PV07)		Interpro (IPR019425)|Pfam (PF10321)
1560	jg16533.t1	145	Uncharacterized protein	76.72% [145/189]	GO:0004631 - phosphomevalonate kinase activity|GO:0005524 - ATP binding|GO:0005789 - endoplasmic reticulum membrane|GO:0005829 - cytosol|GO:0006605 - protein targeting|GO:0006695 - cholesterol biosynthetic process|GO:0015450 - protein-transporting ATPase activity|GO:0016021 - integral component of membrane		Uniprot (A0A0N4WRD9)|Interpro (A0A0N4WRD9)		Interpro (IPR005919)|Interpro (IPR023391)|Interpro (IPR008158)|Interpro (IPR001901)|Pfam (PF04275)|Pfam (PF00584)	EMBL (UZAF01018423)
1561	jg16747.t1	65	Uncharacterized protein OS=Haemonchus contortus OX=6289 PE=4 SV=1	29.41% [65/221]			Uniprot (A0A6F7PWJ7)|Interpro (A0A6F7PWJ7)
1562	jg17921.t1	50	Lectin C-type domain protein	26.46% [50/189]			Uniprot (A0A2G9UML6)|Interpro (A0A2G9UML6)		Interpro (IPR001304)|Interpro (IPR016186)|Interpro (IPR016187)|Pfam (PF00059)	EMBL (KZ345922)
1563	jg16876.t1	831	Uncharacterized protein OS=Haemonchus contortus OX=6289 PE=4 SV=1	94.97% [831/875]			Uniprot (A0A6F7PMG2)|Interpro (A0A6F7PMG2)
1564	jg16876.t2	834	Uncharacterized protein OS=Haemonchus contortus OX=6289 PE=4 SV=1	95.10% [834/877]			Uniprot (A0A6F7PMG2)|Interpro (A0A6F7PMG2)
1565	jg16876.t3	794	Uncharacterized protein OS=Haemonchus contortus OX=6289 PE=4 SV=1	94.98% [794/836]			Uniprot (A0A6F7PMG2)|Interpro (A0A6F7PMG2)
1566	jg17342.t1	72	Uncharacterized protein OS=Haemonchus contortus OX=6289 PE=4 SV=1	72.00% [72/100]			Uniprot (A0A6F7Q6H2)|Interpro (A0A6F7Q6H2)
1567	jg18129.t1	44	Uncharacterized protein	32.12% [44/137]			Uniprot (A0A1I7XFM1)|Interpro (A0A1I7XFM1)
1568	jg17387.t1	479	Asparaginase OS=Haemonchus contortus OX=6289 PE=4 SV=1	74.03% [479/647]			Uniprot (A0A6F7PKT5)|Interpro (A0A6F7PKT5)
1569	jg17387.t2	487	Asparaginase	78.17% [487/623]	GO:0004067 - asparaginase activity|GO:0006520 - cellular amino acid metabolic process		Uniprot (A0A158QY14)|Interpro (A0A158QY14)		Interpro (IPR002110)|Interpro (IPR020683)|Interpro (IPR036770)|Interpro (IPR006033)|Interpro (IPR036152)|Interpro (IPR006034)|Interpro (IPR027475)|Interpro (IPR040919)|Interpro (IPR027473)|Interpro (IPR041725)|Interpro (IPR027474)|Interpro (IPR037152)|Pfam (PF12796)|Pfam (PF00710)|Pfam (PF17763)	EMBL (UYSL01019921)
1570	jg17078.t1	125	Bursicon	97.66% [125/128]	GO:0005576 - extracellular region		Uniprot (A0A2G9UWY1)|Interpro (A0A2G9UWY1)		Interpro (IPR006207)|Interpro (IPR029034)|Interpro (IPR004133)|Pfam (PF03045)	EMBL (KZ345313)
1571	jg16171.t1	125	SnoaL-like domain-containing protein	97.66% [125/128]			Uniprot (A0A2G9V5A7)|Interpro (A0A2G9V5A7)		Interpro (IPR032710)|Interpro (IPR037401)|Pfam (PF13474)	EMBL (KZ344989)
1572	jg16549.t1	76	Uncharacterized protein OS=Haemonchus contortus OX=6289 PE=4 SV=1	79.17% [76/96]			Uniprot (A0A6F7PZ99)|Interpro (A0A6F7PZ99)
1573	jg18214.t1	48	Uncharacterized protein	20.96% [48/229]			Uniprot (A0A2G9UVQ6)|Interpro (A0A2G9UVQ6)			EMBL (KZ345301)
1574	jg16469.t1	93	Uncharacterized protein OS=Haemonchus contortus OX=6289 PE=4 SV=1	61.18% [93/152]			Uniprot (A0A6F7Q8T2)|Interpro (A0A6F7Q8T2)
1575	jg17301.t1	190	PALP domain-containing protein OS=Haemonchus contortus OX=6289 PE=4 SV=1	62.50% [190/304]			Uniprot (A0A6F7Q377)|Interpro (A0A6F7Q377)
1576	jg17631.t1			0.00% [0/88]
1577	jg17538.t1	102	Uncharacterized protein	68.92% [102/148]	GO:0008191 - metalloendopeptidase inhibitor activity		Uniprot (A0A2G9UE45)|Interpro (A0A2G9UE45)		Interpro (IPR001820)|Interpro (IPR008993)|Pfam (PF00965)	EMBL (KZ347105)
1578	jg18104.t1	257	40S ribosomal protein S4 OS=Haemonchus contortus OX=6289 PE=3 SV=1	96.62% [257/266]			Uniprot (A0A6F7PVR3)|Interpro (A0A6F7PVR3)
1579	jg16616.t1	198	Uncharacterized protein OS=Haemonchus contortus OX=6289 PE=4 SV=1	66.22% [198/299]			Uniprot (A0A6F7Q9G2)|Interpro (A0A6F7Q9G2)
1580	jg16510.t1	192	ANK_REP_REGION domain-containing protein OS=Haemonchus contortus OX=6289 PE=4 SV=1	64.65% [192/297]			Uniprot (A0A6F7Q5I0)|Interpro (A0A6F7Q5I0)
1581	jg17712.t1	135	Uncharacterized protein	96.43% [135/140]			Uniprot (A0A2G9UHC8)|Interpro (A0A2G9UHC8)			EMBL (KZ346871)
1582	jg16324.t1	230	Glucuronosyltransferase OS=Haemonchus contortus OX=6289 PE=4 SV=1	57.93% [230/397]			Uniprot (A0A6F7PUN5)|Interpro (A0A6F7PUN5)
1583	jg17648.t1	206	Uncharacterized protein OS=Haemonchus contortus OX=6289 PE=4 SV=1	62.61% [206/329]			Uniprot (A0A6F7Q0J9)|Interpro (A0A6F7Q0J9)
1584	jg17541.t1	314	Rieske domain-containing protein OS=Haemonchus contortus OX=6289 PE=4 SV=1	68.26% [314/460]			Uniprot (A0A6F7PJY9)|Interpro (A0A6F7PJY9)
1585	jg17179.t1	137	SSD domain-containing protein	97.86% [137/140]	GO:0016021 - integral component of membrane		Uniprot (A0A2G9TW41)|Interpro (A0A2G9TW41)		Interpro (IPR003392)|Interpro (IPR000731)|Pfam (PF02460)	EMBL (KZ352354)
1586	jg18028.t1	78	Uncharacterized protein OS=Haemonchus contortus OX=6289 PE=4 SV=1	73.58% [78/106]			Uniprot (A0A6F7Q245)|Interpro (A0A6F7Q245)
1587	jg18028.t2	78	Uncharacterized protein OS=Haemonchus contortus OX=6289 PE=4 SV=1	71.56% [78/109]			Uniprot (A0A6F7Q245)|Interpro (A0A6F7Q245)
1588	jg18028.t3	65	Uncharacterized protein OS=Haemonchus contortus OX=6289 PE=4 SV=1	65.66% [65/99]			Uniprot (A0A6F7Q245)|Interpro (A0A6F7Q245)
1589	jg16929.t1	181	Uncharacterized protein OS=Haemonchus contortus OX=6289 PE=4 SV=1	55.02% [181/329]			Uniprot (A0A6F7Q6I6)|Interpro (A0A6F7Q6I6)
1590	jg16904.t1	110	Uncharacterized protein	60.44% [110/182]	GO:0016021 - integral component of membrane		Uniprot (A0A2G9TZS1)|Interpro (A0A2G9TZS1)			EMBL (KZ350859)
1591	jg16639.t1	96	Cornichon protein	85.71% [96/112]	GO:0016021 - integral component of membrane|GO:0016192 - vesicle-mediated transport		Uniprot (A0A368HCI5)|Interpro (A0A368HCI5)		Interpro (IPR003377)|Interpro (IPR033466)|Pfam (PF03311)	EMBL (JOJR01000004)
1592	jg17502.t1	156	Peptidase M12A domain-containing protein	48.90% [156/319]	GO:0004222 - metalloendopeptidase activity		Uniprot (A0A2G9T428)|Interpro (A0A2G9T428)		Interpro (IPR000742)|Interpro (IPR001506)|Interpro (IPR035914)	EMBL (KZ427554)
1593	jg16700.t1	267	Uncharacterized protein OS=Haemonchus contortus OX=6289 PE=3 SV=1	80.18% [267/333]			Uniprot (A0A6F7PSZ2)|Interpro (A0A6F7PSZ2)
1594	jg16498.t1	193	Uncharacterized protein OS=Haemonchus contortus OX=6289 PE=4 SV=1	88.53% [193/218]			Uniprot (A0A6F7PP70)|Interpro (A0A6F7PP70)
1595	jg17461.t1	300	Protein kinase domain-containing protein OS=Haemonchus contortus OX=6289 PE=3 SV=1	92.59% [300/324]			Uniprot (A0A6F7PPQ6)|Interpro (A0A6F7PPQ6)
1596	jg16309.t1	122	Uncharacterized protein	97.60% [122/125]			Uniprot (A0A2G9UVS2)|Interpro (A0A2G9UVS2)			EMBL (KZ345298)
1597	jg16643.t1	113	Uncharacterized protein	62.78% [113/180]			Uniprot (A0A0N4WC96)|Interpro (A0A0N4WC96)			EMBL (UZAF01016790)
1598	jg18050.t1	70	Uncharacterized protein OS=Haemonchus contortus OX=6289 PE=4 SV=1	73.68% [70/95]			Uniprot (A0A6F7PP91)|Interpro (A0A6F7PP91)
1599	jg17493.t1	169	Homeobox domain protein	69.55% [169/243]	GO:0000981 - DNA-binding transcription factor activity RNA polymerase II-specific|GO:0003677 - DNA binding|GO:0005634 - nucleus		Uniprot (A0A2G9UK95)|Interpro (A0A2G9UK95)		Interpro (IPR009057)|Interpro (IPR017970)|Interpro (IPR001356)|Pfam (PF00046)	EMBL (KZ346199)
1600	jg17277.t1	237	Uncharacterized protein OS=Haemonchus contortus OX=6289 PE=3 SV=1	36.74% [237/645]			Uniprot (A0A6F7PYH9)|Interpro (A0A6F7PYH9)
1601	jg16317.t1	125	Uncharacterized protein	76.69% [125/163]			Uniprot (A0A2G9UYU2)|Interpro (A0A2G9UYU2)			EMBL (KZ345148)
1602	jg17237.t1	64	Uncharacterized protein	56.14% [64/114]			Uniprot (A0A0N4Y8Y0)|Interpro (A0A0N4Y8Y0)			EMBL (UYSL01020839)
1603	jg17143.t1	34	Uncharacterized protein	23.94% [34/142]			Uniprot (A0A7I4YXH9)|Interpro (A0A7I4YXH9)
1604	jg17423.t1	98	Uncharacterized protein	78.40% [98/125]			Uniprot (A0A2G9U7T3)|Interpro (A0A2G9U7T3)			EMBL (KZ348390)
1605	jg16450.t1	62	Uncharacterized protein	25.83% [62/240]			Uniprot (A0A2G9UYK2)|Interpro (A0A2G9UYK2)			EMBL (KZ345253)
1606	jg17889.t1	55	Uncharacterized protein OS=Haemonchus contortus OX=6289 PE=4 SV=1	58.51% [55/94]			Uniprot (A0A6F7Q4T6)|Interpro (A0A6F7Q4T6)
1607	jg16394.t1	125	PH domain protein	25.99% [125/481]	GO:0016021 - integral component of membrane		Uniprot (A0A2G9V4Q6)|Interpro (A0A2G9V4Q6)		Interpro (IPR011993)|Interpro (IPR001849)|Interpro (IPR039680)|Pfam (PF00169)	EMBL (KZ344995)
1608	jg16505.t1	41	Uncharacterized protein OS=Haemonchus contortus OX=6289 PE=4 SV=1	29.50% [41/139]			Uniprot (A0A6F7Q0X1)|Interpro (A0A6F7Q0X1)
1609	jg16840.t1	178	Uncharacterized protein	81.65% [178/218]			Uniprot (A0A2G9UGV7)|Interpro (A0A2G9UGV7)			EMBL (KZ346640)
1610	jg16679.t1	62	Uncharacterized protein	43.97% [62/141]			Uniprot (A0A2G9V5T3)|Interpro (A0A2G9V5T3)			EMBL (KZ344985)
1611	jg17041.t1	199	Peptidylprolyl isomerase	85.78% [199/232]	GO:0003755 - peptidyl-prolyl cis-trans isomerase activity		Uniprot (A0A2G9UXE3)|Interpro (A0A2G9UXE3)		Interpro (IPR001179)|Pfam (PF00254)	EMBL (KZ345205)
1612	jg16148.t1	249	CHK domain-containing protein OS=Haemonchus contortus OX=6289 PE=4 SV=1	67.48% [249/369]			Uniprot (A0A6F7Q883)|Interpro (A0A6F7Q883)
1613	jg17811.t1	163	Collagen triple helix repeat protein	52.75% [163/309]	GO:0005581 - collagen trimer		Uniprot (A0A2G9UFW1)|Interpro (A0A2G9UFW1)			EMBL (KZ347017)
1614	jg16999.t1	231	Farnesylated proteins-converting enzyme 2 OS=Haemonchus contortus OX=6289 PE=3 SV=1	79.93% [231/289]			Uniprot (A0A6F7Q968)|Interpro (A0A6F7Q968)
1615	jg17116.t1	77	Uncharacterized protein	25.67% [77/300]			Uniprot (A0A2G9UMZ1)|Interpro (A0A2G9UMZ1)			EMBL (KZ346054)
1616	jg18168.t1	131	Globin	97.76% [131/134]	GO:0005344 - oxygen carrier activity|GO:0005506 - iron ion binding|GO:0019825 - oxygen binding|GO:0020037 - heme binding		Uniprot (A0A2G9UZS2)|Interpro (A0A2G9UZS2)		Interpro (IPR000971)|Interpro (IPR009050)|Interpro (IPR012292)|Interpro (IPR012085)|Interpro (IPR044399)|Pfam (PF00042)	EMBL (KZ345113)
1617	jg18098.t1	75	Uncharacterized protein	27.08% [75/277]			Uniprot (A0A0N4YGE4)|Interpro (A0A0N4YGE4)			EMBL (UYSL01021931)
1618	jg17139.t1	704	Mediator complex subunit 24	86.91% [704/810]	GO:0016592 - mediator complex		Uniprot (A0A0N4XYS5)|Interpro (A0A0N4XYS5)		Interpro (IPR021429)|Pfam (PF11277)	EMBL (UYSL01019982)
1619	jg17002.t1	132	Uncharacterized protein OS=Haemonchus contortus OX=6289 PE=4 SV=1	45.21% [132/292]			Uniprot (A0A6F7Q964)|Interpro (A0A6F7Q964)
1620	jg18357.t1	601	Non-lysosomal glucosylceramidase OS=Haemonchus contortus OX=6289 PE=3 SV=1	75.60% [601/795]			Uniprot (A0A6F7Q3W9)|Interpro (A0A6F7Q3W9)
1621	jg16715.t1	64	Uncharacterized protein OS=Haemonchus contortus OX=6289 PE=4 SV=1	24.62% [64/260]			Uniprot (A0A6F7Q5W9)|Interpro (A0A6F7Q5W9)
1622	jg17206.t1	224	Uncharacterized protein	80.00% [224/280]			Uniprot (A0A0N4WCD9)|Interpro (A0A0N4WCD9)		Interpro (IPR011990)	EMBL (UZAF01016800)
1623	jg16428.t1	24	Neuropeptide-like protein 28 family protein	29.27% [24/82]	GO:0007218 - neuropeptide signaling pathway|GO:0016021 - integral component of membrane		Uniprot (A0A2G9V555)|Interpro (A0A2G9V555)			EMBL (KZ344995)
1624	jg18069.t1	267	Globin	73.55% [267/363]	GO:0019825 - oxygen binding|GO:0020037 - heme binding		Uniprot (A0A2G9V4H5)|Interpro (A0A2G9V4H5)		Interpro (IPR009050)|Interpro (IPR012292)|Interpro (IPR044399)	EMBL (KZ345000)
1625	jg18199.t1	100	Uncharacterized protein	91.74% [100/109]			Uniprot (A0A2G9UBK3)|Interpro (A0A2G9UBK3)			EMBL (KZ347975)
1626	jg16968.t1	213	MFS domain-containing protein OS=Haemonchus contortus OX=6289 PE=4 SV=1	76.90% [213/277]			Uniprot (A0A6F7PQ25)|Interpro (A0A6F7PQ25)
1627	jg16968.t2	203	MFS domain-containing protein OS=Haemonchus contortus OX=6289 PE=4 SV=1	76.89% [203/264]			Uniprot (A0A6F7PQ25)|Interpro (A0A6F7PQ25)
1628	jg17991.t1	270	Leishmanolysin-like peptidase OS=Haemonchus contortus OX=6289 PE=3 SV=1	50.56% [270/534]			Uniprot (A0A6F7PP03)|Interpro (A0A6F7PP03)
1629	jg17991.t2	260	Leishmanolysin-like peptidase	50.68% [260/513]	GO:0004222 - metalloendopeptidase activity|GO:0007155 - cell adhesion|GO:0016020 - membrane|GO:0046872 - metal ion binding		Uniprot (A0A2G9V290)|Interpro (A0A2G9V290)		Interpro (IPR001577)|Pfam (PF01457)	EMBL (KZ345048)
1630	jg17991.t3	165	Leishmanolysin-like peptidase	57.69% [165/286]	GO:0004222 - metalloendopeptidase activity|GO:0007155 - cell adhesion|GO:0016020 - membrane|GO:0046872 - metal ion binding		Uniprot (A0A2G9V290)|Interpro (A0A2G9V290)		Interpro (IPR001577)|Pfam (PF01457)	EMBL (KZ345048)
1631	jg16819.t1	92	ER membrane protein complex subunit 6	97.87% [92/94]	GO:0072546 - EMC complex		Uniprot (A0A2G9URU5)|Interpro (A0A2G9URU5)		Interpro (IPR008504)|Interpro (IPR029008)|Pfam (PF07019)	EMBL (KZ345576)
1632	jg17578.t1	79	Kunitz/Bovine pancreatic trypsin inhibitor domain protein	58.52% [79/135]	GO:0004867 - serine-type endopeptidase inhibitor activity		Uniprot (A0A2G9UBF9)|Interpro (A0A2G9UBF9)		Interpro (IPR002223)|Interpro (IPR036880)|Interpro (IPR020901)|Pfam (PF00014)	EMBL (KZ347515)
1633	jg17671.t1	208	Uncharacterized protein OS=Haemonchus contortus OX=6289 PE=3 SV=1	77.90% [208/267]			Uniprot (A0A6F7Q0H8)|Interpro (A0A6F7Q0H8)
1634	jg17671.t2	208	Uncharacterized protein OS=Haemonchus contortus OX=6289 PE=3 SV=1	77.90% [208/267]			Uniprot (A0A6F7Q0H8)|Interpro (A0A6F7Q0H8)
1635	jg17671.t3	157	Uncharacterized protein OS=Haemonchus contortus OX=6289 PE=3 SV=1	78.11% [157/201]			Uniprot (A0A6F7Q0H8)|Interpro (A0A6F7Q0H8)
1636	jg18365.t1	290	Triacylglycerol lipase	83.09% [290/349]			Uniprot (A0A2G9UAJ9)|Interpro (A0A2G9UAJ9)		Interpro (IPR029058)|Interpro (IPR002921)|Pfam (PF01764)	EMBL (KZ347728)
1637	jg17038.t1			0.00% [0/100]
1638	jg16131.t1	313	Uncharacterized protein OS=Haemonchus contortus OX=6289 PE=3 SV=1	64.01% [313/489]			Uniprot (A0A6F7PNZ3)|Interpro (A0A6F7PNZ3)
1639	jg16345.t1	87	Uncharacterized protein	97.75% [87/89]			Uniprot (A0A2G9V4J1)|Interpro (A0A2G9V4J1)		Interpro (IPR011001)	EMBL (KZ344998)
1640	jg16836.t1	202	PAP-associated domain-containing protein OS=Haemonchus contortus OX=6289 PE=4 SV=1	44.01% [202/459]			Uniprot (A0A6F7PZK2)|Interpro (A0A6F7PZK2)
1641	jg17785.t1	258	F-box domain-containing protein	87.76% [258/294]			Uniprot (A0A158QKU5)|Interpro (A0A158QKU5)		Interpro (IPR036047)|Interpro (IPR001810)|Interpro (IPR032675)|Pfam (PF00646)	EMBL (UZAF01016311)
1642	jg17785.t2	158	F-box domain-containing protein	77.83% [158/203]			Uniprot (A0A158QKU5)|Interpro (A0A158QKU5)		Interpro (IPR036047)|Interpro (IPR001810)|Interpro (IPR032675)|Pfam (PF00646)	EMBL (UZAF01016311)
1643	jg16573.t1	136	Uncharacterized protein	48.75% [136/279]			Uniprot (A0A2G9UIK8)|Interpro (A0A2G9UIK8)			EMBL (KZ346399)
1644	jg16807.t1	60	Uncharacterized protein OS=Haemonchus contortus OX=6289 PE=4 SV=1	82.19% [60/73]			Uniprot (A0A6F7Q4C9)|Interpro (A0A6F7Q4C9)
1645	jg16254.t1	55	Uncharacterized protein	29.73% [55/185]			Uniprot (A0A183G7Q5)|Interpro (A0A183G7Q5)			EMBL (UZAH01030291)
1646	jg17963.t1	45	A0A317GXS6_9PROT AsmA_2 domain-containing protein OS=Proteobacteria bacterium OX=1977087 GN=C5B46_08345 PE=4 SV=1	27.11% [45/166]			Uniprot (A0A317GXS6)|Interpro (A0A317GXS6)		Interpro (IPR032712)|Pfam (PF13502)	EMBL (PSQY01000214)
1647	jg18297.t1	235	THUMP domain-containing protein OS=Haemonchus contortus OX=6289 PE=4 SV=1	77.81% [235/302]			Uniprot (A0A6F7PLX5)|Interpro (A0A6F7PLX5)
1648	jg16881.t1	33	Uncharacterized protein OS=Haemonchus contortus OX=6289 PE=4 SV=1	22.30% [33/148]			Uniprot (A0A6F7PQ43)|Interpro (A0A6F7PQ43)
1649	jg16186.t1	1058	Uncharacterized protein OS=Haemonchus contortus OX=6289 PE=3 SV=1	95.14% [1058/1112]			Uniprot (A0A6F7Q8C0)|Interpro (A0A6F7Q8C0)
1650	jg17080.t1	23	Uncharacterized protein	25.84% [23/89]			Uniprot (A0A2G9UI95)|Interpro (A0A2G9UI95)			EMBL (KZ346441)
1651	jg18010.t1	63	Uncharacterized protein OS=Haemonchus contortus OX=6289 PE=4 SV=1	21.80% [63/289]			Uniprot (A0A6F7PV63)|Interpro (A0A6F7PV63)
1652	jg17061.t1	88	Uncharacterized protein	97.78% [88/90]	GO:0016021 - integral component of membrane		Uniprot (A0A2G9UYA3)|Interpro (A0A2G9UYA3)			EMBL (KZ345166)
1653	jg16168.t1	104	Succinate dehydrogenase assembly factor 3 mitochondrial OS=Haemonchus contortus OX=6289 PE=3 SV=1	78.20% [104/133]			Uniprot (A0A6F7PTA8)|Interpro (A0A6F7PTA8)
1654	jg17191.t1	472	Uncharacterized protein OS=Haemonchus contortus OX=6289 PE=4 SV=1	62.19% [472/759]			Uniprot (A0A6F7Q331)|Interpro (A0A6F7Q331)
1655	jg17896.t1	92	Hexosyltransferase	49.73% [92/185]	GO:0000139 - Golgi membrane|GO:0006486 - protein glycosylation|GO:0016021 - integral component of membrane|GO:0016758 - hexosyltransferase activity		Uniprot (A0A2G9UQP0)|Interpro (A0A2G9UQP0)		Interpro (IPR002659)|Pfam (PF01762)	EMBL (KZ345670)
1656	jg16860.t1	123	Uncharacterized protein OS=Haemonchus contortus OX=6289 PE=4 SV=1	74.10% [123/166]			Uniprot (A0A6F7PZF4)|Interpro (A0A6F7PZF4)
1657	jg18148.t1	314	Oxidoreductase 2OG-Fe(II) oxygenase family protein	62.18% [314/505]	GO:0005506 - iron ion binding|GO:0016705 - oxidoreductase activity acting on paired donors with incorporation or reduction of molecular oxygen|GO:0031418 - L-ascorbic acid binding|GO:0051213 - dioxygenase activity		Uniprot (A0A2G9V0J1)|Interpro (A0A2G9V0J1)		Interpro (IPR005123)|Interpro (IPR006620)|Pfam (PF13640)	EMBL (KZ345158)
1658	jg16621.t1	78	Uncharacterized protein OS=Haemonchus contortus OX=6289 PE=4 SV=1	64.46% [78/121]			Uniprot (A0A6F7P9W5)|Interpro (A0A6F7P9W5)
1659	jg16528.t1	259	Uncharacterized protein OS=Haemonchus contortus OX=6289 PE=4 SV=1	71.75% [259/361]			Uniprot (A0A6F7Q0Y7)|Interpro (A0A6F7Q0Y7)
1660	jg16405.t1	527	SKIP_SNW domain-containing protein OS=Haemonchus contortus OX=6289 PE=3 SV=1	96.88% [527/544]			Uniprot (A0A6F7Q5X3)|Interpro (A0A6F7Q5X3)
1661	m1-g5607.t1	135	Uncharacterized protein	97.12% [135/139]			Uniprot (A0A2G9V5S4)|Interpro (A0A2G9V5S4)			EMBL (KZ344985)
1662	jg16357.t1	490	Uncharacterized protein OS=Haemonchus contortus OX=6289 PE=4 SV=1	87.66% [490/559]			Uniprot (A0A6F7Q1G5)|Interpro (A0A6F7Q1G5)
1663	jg16931.t1	45	Early nodulin-like protein 2	23.44% [45/192]	GO:0009055 - electron transfer activity		Uniprot (A0A151SVM2)|Interpro (A0A151SVM2)		Interpro (IPR008972)|Interpro (IPR041846)|Interpro (IPR039391)|Interpro (IPR003245)|Interpro (IPR003882)|Pfam (PF02298)	NCBI (1012347660)|EMBL (CM003612)
1664	jg17523.t1			0.00% [0/134]
1665	jg17163.t1	101	Uncharacterized protein OS=Haemonchus contortus OX=6289 PE=4 SV=1	31.17% [101/324]			Uniprot (A0A6F7PRC7)|Interpro (A0A6F7PRC7)
1666	jg16550.t1	362	DAGKc domain-containing protein OS=Haemonchus contortus OX=6289 PE=4 SV=1	80.44% [362/450]			Uniprot (A0A6F7Q7H8)|Interpro (A0A6F7Q7H8)
1667	jg17093.t1	111	Uncharacterized protein OS=Haemonchus contortus OX=6289 PE=4 SV=1	57.81% [111/192]			Uniprot (A0A6F7Q0V2)|Interpro (A0A6F7Q0V2)
1668	jg16656.t1	272	CRC domain-containing protein	68.86% [272/395]	GO:0005634 - nucleus|GO:0008270 - zinc ion binding|GO:0016814 - hydrolase activity acting on carbon-nitrogen (but not peptide) bonds in cyclic amidines		Uniprot (A0A2G9U9T4)|Interpro (A0A2G9U9T4)		Interpro (IPR013158)|Interpro (IPR005172)|Interpro (IPR033467)|Pfam (PF08210)	EMBL (KZ347901)
1669	jg17752.t1	70	60S ribosomal protein L38	97.22% [70/72]	GO:0003735 - structural constituent of ribosome|GO:0005840 - ribosome|GO:0006412 - translation		Uniprot (O61570)|Interpro (O61570)		Interpro (IPR002675)|Interpro (IPR038464)|Pfam (PF01781)	NCBI (6094072)|EMBL (AF052044)
1670	jg16986.t1	287	Endonuclease OS=Haemonchus contortus OX=6289 PE=3 SV=1	81.07% [287/354]			Uniprot (A0A6F7Q978)|Interpro (A0A6F7Q978)
1671	jg18254.t1	317	Tyrosine-protein kinase	63.78% [317/497]	GO:0004714 - transmembrane receptor protein tyrosine kinase activity|GO:0004715 - non-membrane spanning protein tyrosine kinase activity|GO:0005524 - ATP binding		Uniprot (A0A2G9V0H9)|Interpro (A0A2G9V0H9)		Interpro (IPR011009)|Interpro (IPR000719)|Interpro (IPR017441)|Interpro (IPR001245)|Interpro (IPR000980)|Interpro (IPR036860)|Pfam (PF07714)	EMBL (KZ345088)
1672	jg17943.t1	147	Uncharacterized protein	57.20% [147/257]			Uniprot (A0A0N4X5E6)|Interpro (A0A0N4X5E6)			EMBL (UZAF01021423)
1673	jg16473.t1	188	Ubiquitin carboxyl-terminal hydrolase OS=Haemonchus contortus OX=6289 PE=3 SV=1	82.46% [188/228]			Uniprot (A0A6F7Q132)|Interpro (A0A6F7Q132)
1674	jg18186.t1	668	WD_REPEATS_REGION domain-containing protein OS=Haemonchus contortus OX=6289 PE=4 SV=1	97.38% [668/686]			Uniprot (A0A6F7Q131)|Interpro (A0A6F7Q131)
1675	jg18033.t1	46	Uncharacterized protein OS=Haemonchus contortus OX=6289 PE=4 SV=1	65.71% [46/70]			Uniprot (A0A6F7Q5V5)|Interpro (A0A6F7Q5V5)
1676	jg16297.t1	200	SERPIN domain-containing protein OS=Haemonchus contortus OX=6289 PE=3 SV=1	67.80% [200/295]			Uniprot (A0A6F7PBS9)|Interpro (A0A6F7PBS9)
1677	jg17629.t1	133	Reverse transcriptase domain-containing protein OS=Haemonchus contortus OX=6289 PE=4 SV=1	67.86% [133/196]			Uniprot (A0A6F7PE87)|Interpro (A0A6F7PE87)
1678	jg16948.t1	81	C2 domain-containing protein	51.27% [81/158]			Uniprot (A0A0N4WCQ3)|Interpro (A0A0N4WCQ3)		Interpro (IPR000008)|Interpro (IPR035892)|Pfam (PF00168)	EMBL (UZAF01016830)
1679	jg18049.t1	273	Uncharacterized protein OS=Haemonchus contortus OX=6289 PE=3 SV=1	61.76% [273/442]			Uniprot (A0A6F7P519)|Interpro (A0A6F7P519)
1680	jg17916.t1	209	Uncharacterized protein	83.27% [209/251]	GO:0016021 - integral component of membrane		Uniprot (A0A2G9URW1)|Interpro (A0A2G9URW1)			EMBL (KZ345548)
1681	jg16199.t1			0.00% [0/131]
1682	jg18345.t1	237	Coiled-coil domain-containing protein 75	79.26% [237/299]	GO:0003676 - nucleic acid binding		Uniprot (A0A2G9UW69)|Interpro (A0A2G9UW69)		Interpro (IPR025239)|Interpro (IPR000467)|Interpro (IPR039249)|Pfam (PF13821)|Pfam (PF01585)	EMBL (KZ345283)
1683	jg17939.t1	802	Peptidase family M1	91.45% [802/877]	GO:0008237 - metallopeptidase activity|GO:0008270 - zinc ion binding|GO:0016021 - integral component of membrane		Uniprot (A0A2G9UAC9)|Interpro (A0A2G9UAC9)		Interpro (IPR042097)|Interpro (IPR024571)|Interpro (IPR001930)|Interpro (IPR014782)|Pfam (PF11838)|Pfam (PF01433)	EMBL (KZ347775)
1684	jg18131.t1	296	NADAR domain-containing protein OS=Haemonchus contortus OX=6289 PE=4 SV=1	46.98% [296/630]			Uniprot (A0A6F7PI87)|Interpro (A0A6F7PI87)
1685	jg18131.t2	296	NADAR domain-containing protein OS=Haemonchus contortus OX=6289 PE=4 SV=1	46.84% [296/632]			Uniprot (A0A6F7PI87)|Interpro (A0A6F7PI87)
1686	jg17334.t1	309	Uncharacterized protein OS=Haemonchus contortus OX=6289 PE=3 SV=1	78.43% [309/394]			Uniprot (A0A6F7PKK4)|Interpro (A0A6F7PKK4)
1687	jg17478.t1	109	Uncharacterized protein	85.16% [109/128]	GO:0016021 - integral component of membrane		Uniprot (A0A2G9USV4)|Interpro (A0A2G9USV4)			EMBL (KZ345494)
1688	jg17604.t1	65	Uncharacterized protein	94.20% [65/69]			Uniprot (A0A2G9UNM3)|Interpro (A0A2G9UNM3)			EMBL (KZ345829)
1689	jg16365.t1	33	Uncharacterized protein	32.67% [33/101]			Uniprot (A0A2G9V645)|Interpro (A0A2G9V645)			EMBL (KZ344998)
1690	jg16214.t1	556	Aminopeptidase OS=Haemonchus contortus OX=6289 PE=3 SV=1	77.33% [556/719]			Uniprot (A0A6F7Q537)|Interpro (A0A6F7Q537)
1691	jg16569.t1	207	Pre-mRNA-splicing factor SLU7	83.81% [207/247]	GO:0000386 - second spliceosomal transesterification activity|GO:0000398 - mRNA splicing via spliceosome|GO:0005681 - spliceosomal complex|GO:0008270 - zinc ion binding|GO:0030628 - pre-mRNA 3'-splice site binding		Uniprot (A0A158QLC8)|Interpro (A0A158QLC8)		Interpro (IPR021715)|Interpro (IPR039974)|Interpro (IPR001878)|Interpro (IPR036875)|Pfam (PF11708)|Pfam (PF00098)	EMBL (UZAF01016460)
1692	jg17699.t1	43	Uncharacterized protein	27.92% [43/154]			Uniprot (A0A2G9V0A2)|Interpro (A0A2G9V0A2)			EMBL (KZ345095)
1693	jg17374.t1	711	WD_REPEATS_REGION domain-containing protein OS=Haemonchus contortus OX=6289 PE=3 SV=1	77.45% [711/918]			Uniprot (A0A6F7PXX6)|Interpro (A0A6F7PXX6)
1694	jg17362.t1	91	PK_Tyr_Ser-Thr domain-containing protein	91.92% [91/99]	GO:0004672 - protein kinase activity|GO:0016021 - integral component of membrane		Uniprot (A0A2G9TSQ8)|Interpro (A0A2G9TSQ8)		Interpro (IPR011009)|Interpro (IPR001245)|Pfam (PF07714)	EMBL (KZ354464)
1695	jg17438.t1	747	Uncharacterized protein	63.52% [747/1176]	GO:0005509 - calcium ion binding|GO:0016020 - membrane		Uniprot (A0A016SQ12)|Interpro (A0A016SQ12)		Interpro (IPR039448)|Interpro (IPR015919)|Interpro (IPR000742)|Interpro (IPR006626)|Interpro (IPR012334)|Interpro (IPR011050)|Pfam (PF13229)	NCBI (597842889)|EMBL (JARK01001530)
1696	jg17979.t1	41	Uncharacterized protein	45.05% [41/91]			Uniprot (D7DVB6)|Interpro (D7DVB6)	KEGG (naz:Aazo_0071)|KEGG GM (naz:Aazo_0071)		NCBI (502954768)|EMBL (CP002059)
1697	jg18171.t1	156	Globin	98.11% [156/159]	GO:0005344 - oxygen carrier activity|GO:0005506 - iron ion binding|GO:0019825 - oxygen binding|GO:0020037 - heme binding		Uniprot (A0A2G9U0M9)|Interpro (A0A2G9U0M9)		Interpro (IPR000971)|Interpro (IPR009050)|Interpro (IPR012292)|Interpro (IPR012085)|Interpro (IPR044399)|Pfam (PF00042)	EMBL (KZ350555)
1698	jg16129.t1			0.00% [0/91]
1699	jg16449.t1	435	Cell death-related nuclease 2 (inferred by orthology to a C. elegans protein)	70.05% [435/621]	GO:0005840 - ribosome|GO:0015031 - protein transport|GO:0016021 - integral component of membrane|GO:0016888 - endodeoxyribonuclease activity producing 5'-phosphomonoesters|GO:0031902 - late endosome membrane		Uniprot (A0A0N4YKL1)|Interpro (A0A0N4YKL1)		Interpro (IPR018228)|Interpro (IPR032466)|Interpro (IPR009851)|Interpro (IPR027486)|Interpro (IPR036838)|Interpro (IPR001130)|Pfam (PF07200)|Pfam (PF00338)|Pfam (PF01026)	EMBL (UYSL01022852)
1700	jg18073.t1	149	SCP-like protein	45.29% [149/329]			Uniprot (A0A2G9V4E1)|Interpro (A0A2G9V4E1)		Interpro (IPR014044)|Interpro (IPR035940)|Interpro (IPR001283)|Pfam (PF00188)	EMBL (KZ345000)
1701	jg17480.t1	400	Uncharacterized protein OS=Haemonchus contortus OX=6289 PE=3 SV=1	87.91% [400/455]			Uniprot (A0A6F7PPT4)|Interpro (A0A6F7PPT4)
1702	jg16433.t1	216	Uncharacterized protein OS=Haemonchus contortus OX=6289 PE=4 SV=1	86.75% [216/249]			Uniprot (A0A6F7Q5U3)|Interpro (A0A6F7Q5U3)
1703	jg16859.t1	78	SCP-like protein	61.90% [78/126]			Uniprot (A0A2G9TQI7)|Interpro (A0A2G9TQI7)		Interpro (IPR014044)|Interpro (IPR035940)|Interpro (IPR001283)|Pfam (PF00188)	EMBL (KZ356020)
1704	jg16767.t1	110	Uncharacterized protein	75.34% [110/146]			Uniprot (A0A0N4W797)|Interpro (A0A0N4W797)		Interpro (IPR035274)|Pfam (PF17303)	EMBL (UZAF01016417)
1705	jg16227.t1	297	Uncharacterized protein OS=Haemonchus contortus OX=6289 PE=4 SV=1	88.39% [297/336]			Uniprot (A0A6F7Q6M6)|Interpro (A0A6F7Q6M6)
1706	jg17851.t1	193	Uncharacterized protein	56.43% [193/342]			Uniprot (A0A2G9UJ81)|Interpro (A0A2G9UJ81)		Interpro (IPR010754)|Pfam (PF07047)	EMBL (KZ346317)
1707	jg16663.t1	654	Uncharacterized protein OS=Haemonchus contortus OX=6289 PE=4 SV=1	95.34% [654/686]			Uniprot (A0A6F7PT46)|Interpro (A0A6F7PT46)
1708	jg17593.t1	173	SCP-like protein	73.31% [173/236]	GO:0005576 - extracellular region		Uniprot (A0A368G010)|Interpro (A0A368G010)		Interpro (IPR018244)|Interpro (IPR014044)|Interpro (IPR035940)|Interpro (IPR001283)|Interpro (IPR002413)|Pfam (PF00188)	EMBL (JOJR01000444)
1709	jg17156.t1	242	Guanylate cyclase OS=Haemonchus contortus OX=6289 PE=3 SV=1	57.89% [242/418]			Uniprot (A0A6F7NM97)|Interpro (A0A6F7NM97)
1710	jg17156.t2	241	Guanylate cyclase OS=Haemonchus contortus OX=6289 PE=3 SV=1	58.35% [241/413]			Uniprot (A0A6F7NM97)|Interpro (A0A6F7NM97)
1711	jg17156.t3	234	Guanylate cyclase OS=Haemonchus contortus OX=6289 PE=3 SV=1	58.65% [234/399]			Uniprot (A0A6F7NM97)|Interpro (A0A6F7NM97)
1712	jg17023.t1	82	Uncharacterized protein	62.12% [82/132]			Uniprot (A0A0N4X6M0)|Interpro (A0A0N4X6M0)			EMBL (UZAF01021769)
1713	jg18317.t1	515	WD_REPEATS_REGION domain-containing protein OS=Haemonchus contortus OX=6289 PE=4 SV=1	76.41% [515/674]			Uniprot (A0A6F7PMK6)|Interpro (A0A6F7PMK6)
1714	jg16755.t1	364	MFS domain-containing protein	62.98% [364/578]	GO:0016021 - integral component of membrane|GO:0022857 - transmembrane transporter activity		Uniprot (A0A016SSQ5)|Interpro (A0A016SSQ5)		Interpro (IPR011701)|Interpro (IPR020846)|Interpro (IPR036259)|Interpro (IPR005829)|Pfam (PF07690)	NCBI (597843860)|EMBL (JARK01001519)
1715	jg17284.t1	54	Uncharacterized protein	26.21% [54/206]			Uniprot (A0A7I4YWN1)|Interpro (A0A7I4YWN1)
1716	jg18005.t1	73	Uncharacterized protein	97.33% [73/75]			Uniprot (A0A2G9V2M4)|Interpro (A0A2G9V2M4)			EMBL (KZ345032)
1717	jg17121.t1	284	DnaJ domain protein	75.94% [284/374]	GO:0005524 - ATP binding|GO:0006457 - protein folding|GO:0009408 - response to heat|GO:0016021 - integral component of membrane|GO:0030544 - Hsp70 protein binding|GO:0046872 - metal ion binding|GO:0051082 - unfolded protein binding		Uniprot (A0A2G9UIR0)|Interpro (A0A2G9UIR0)		Interpro (IPR012724)|Interpro (IPR002939)|Interpro (IPR001623)|Interpro (IPR018253)|Interpro (IPR044713)|Interpro (IPR008971)|Interpro (IPR001305)|Interpro (IPR036410)|Interpro (IPR036869)|Interpro (IPR013099)|Pfam (PF00226)|Pfam (PF01556)|Pfam (PF00684)|Pfam (PF07885)	EMBL (KZ346377)
1718	jg17826.t1	28	C-type lectin domain-containing protein OS=Haemonchus contortus OX=6289 PE=4 SV=1	30.43% [28/92]			Uniprot (A0A6F7PHZ8)|Interpro (A0A6F7PHZ8)
1719	jg16971.t1	128	Uncharacterized protein	73.99% [128/173]	GO:0016491 - oxidoreductase activity		Uniprot (A0A0N4X3T4)|Interpro (A0A0N4X3T4)		Interpro (IPR036291)|Interpro (IPR020904)|Interpro (IPR002347)|Pfam (PF00106)	EMBL (UZAF01020991)
1720	jg17402.t1	42	Serpentine receptor class gamma	41.18% [42/102]	GO:0004888 - transmembrane signaling receptor activity|GO:0007606 - sensory perception of chemical stimulus|GO:0016021 - integral component of membrane		Uniprot (A0A016SNZ0)|Interpro (A0A016SNZ0)		Interpro (IPR000609)|Interpro (IPR003839)|Pfam (PF10322)	NCBI (597842524)|EMBL (JARK01001534)
1721	jg18324.t1	259	Calreticulin	74.21% [259/349]	GO:0005509 - calcium ion binding|GO:0005788 - endoplasmic reticulum lumen|GO:0006457 - protein folding|GO:0051082 - unfolded protein binding		Uniprot (A0A0N4YVT8)|Interpro (A0A0N4YVT8)		Interpro (IPR001580)|Interpro (IPR018124)|Interpro (IPR009169)|Interpro (IPR009033)|Interpro (IPR013320)|Pfam (PF00262)	EMBL (UYSL01026241)
1722	jg17561.t1	29	Uncharacterized protein	37.66% [29/77]	GO:0016021 - integral component of membrane		Uniprot (A0A2G9U0M4)|Interpro (A0A2G9U0M4)			EMBL (KZ350505)
1723	jg17561.t2	29	Uncharacterized protein	37.66% [29/77]	GO:0016021 - integral component of membrane		Uniprot (A0A2G9U0M4)|Interpro (A0A2G9U0M4)			EMBL (KZ350505)
1724	jg16598.t1	474	STAS domain-containing protein OS=Haemonchus contortus OX=6289 PE=3 SV=1	76.58% [474/619]			Uniprot (A0A6F7PRN8)|Interpro (A0A6F7PRN8)
1725	jg17668.t1	143	Protein kinase domain-containing protein	34.79% [143/411]	GO:0004672 - protein kinase activity|GO:0005524 - ATP binding		Uniprot (A0A2G9UYY2)|Interpro (A0A2G9UYY2)		Interpro (IPR011009)|Interpro (IPR027417)|Interpro (IPR000719)|Interpro (IPR017441)|Interpro (IPR001245)|Pfam (PF07714)	EMBL (KZ345153)
1726	jg16691.t1	359	Protein farnesyltransferase subunit beta OS=Haemonchus contortus OX=6289 PE=3 SV=1	88.21% [359/407]			Uniprot (A0A6F7Q069)|Interpro (A0A6F7Q069)
1727	jg16410.t1	125	Uncharacterized protein OS=Haemonchus contortus OX=6289 PE=4 SV=1	83.89% [125/149]			Uniprot (A0A6F7PPK1)|Interpro (A0A6F7PPK1)
1728	jg18309.t1	112	Uncharacterized protein	52.58% [112/213]	GO:0016021 - integral component of membrane		Uniprot (A0A2G9UT74)|Interpro (A0A2G9UT74)			EMBL (KZ345613)
1729	jg17441.t1	438	Ligand-gated ion channel lgc-39	91.06% [438/481]	GO:0004888 - transmembrane signaling receptor activity|GO:0005230 - extracellular ligand-gated ion channel activity|GO:0005886 - plasma membrane|GO:0016021 - integral component of membrane		Uniprot (A0A4P9IUK4)|Interpro (A0A4P9IUK4)		Interpro (IPR006028)|Interpro (IPR006202)|Interpro (IPR036734)|Interpro (IPR006201)|Interpro (IPR036719)|Interpro (IPR006029)|Interpro (IPR018000)|Pfam (PF02931)|Pfam (PF02932)	EMBL (MK109013)
1730	jg17441.t2	268	Neurotransmitter-gated ion-channel ligand binding domain protein	95.04% [268/282]	GO:0004888 - transmembrane signaling receptor activity|GO:0005230 - extracellular ligand-gated ion channel activity|GO:0016021 - integral component of membrane		Uniprot (A0A2G9UGS7)|Interpro (A0A2G9UGS7)		Interpro (IPR006202)|Interpro (IPR036734)|Interpro (IPR006201)|Interpro (IPR018000)|Pfam (PF02931)	EMBL (KZ346695)
1731	jg17441.t3	176	Neur_chan_memb domain-containing protein	44.11% [176/399]	GO:0004888 - transmembrane signaling receptor activity|GO:0005216 - ion channel activity|GO:0005886 - plasma membrane|GO:0016021 - integral component of membrane		Uniprot (A0A3P7ZYA5)|Interpro (A0A3P7ZYA5)		Interpro (IPR006028)|Interpro (IPR006201)|Interpro (IPR036719)|Interpro (IPR006029)|Pfam (PF02932)	EMBL (UZAH01029084)
1732	jg18114.t1	114	RRM domain-containing protein	90.48% [114/126]	GO:0003723 - RNA binding		Uniprot (A0A2G9V562)|Interpro (A0A2G9V562)		Interpro (IPR012677)|Interpro (IPR035979)|Interpro (IPR000504)|Pfam (PF00076)	EMBL (KZ344990)
1733	jg16749.t1	38	Uncharacterized protein	13.52% [38/281]	GO:0016021 - integral component of membrane		Uniprot (A0A0D8Y0U4)|Interpro (A0A0D8Y0U4)			NCBI (768192105)|EMBL (KN716275)
1734	jg16340.t1	73	Uncharacterized protein	54.07% [73/135]			Uniprot (A0A2G9UK91)|Interpro (A0A2G9UK91)			EMBL (KZ346465)
1735	jg16894.t1	97	Uncharacterized protein	88.99% [97/109]	GO:0016021 - integral component of membrane		Uniprot (A0A0N4VUF6)|Interpro (A0A0N4VUF6)		Interpro (IPR026673)|Pfam (PF15795)	EMBL (UZAF01000975)
1736	jg16271.t1	28	Uncharacterized protein	23.93% [28/117]			Uniprot (A0A2G9V4I2)|Interpro (A0A2G9V4I2)		Interpro (IPR011001)	EMBL (KZ344998)
1737	jg18229.t1	66	Uncharacterized protein	97.06% [66/68]			Uniprot (A0A2G9UUZ7)|Interpro (A0A2G9UUZ7)			EMBL (KZ345353)
1738	jg17311.t1	439	Acetyltransferase component of pyruvate dehydrogenase complex OS=Haemonchus contortus OX=6289 PE=3 SV=1	77.15% [439/569]			Uniprot (A0A6F7Q6Y3)|Interpro (A0A6F7Q6Y3)
1739	jg17311.t2	439	Acetyltransferase component of pyruvate dehydrogenase complex OS=Haemonchus contortus OX=6289 PE=3 SV=1	75.17% [439/584]			Uniprot (A0A6F7Q6Y3)|Interpro (A0A6F7Q6Y3)
1740	jg18360.t1	1025	Uncharacterized protein OS=Haemonchus contortus OX=6289 PE=4 SV=1	83.33% [1025/1230]			Uniprot (A0A6F7PHV4)|Interpro (A0A6F7PHV4)
1741	jg17738.t1	119	Uncharacterized protein OS=Haemonchus contortus OX=6289 PE=4 SV=1	63.30% [119/188]			Uniprot (A0A6F7PWV3)|Interpro (A0A6F7PWV3)
1742	jg18204.t1	172	Hexosyltransferase OS=Haemonchus contortus OX=6289 PE=3 SV=1	45.62% [172/377]			Uniprot (A0A6F7PNU9)|Interpro (A0A6F7PNU9)
1743	jg17085.t1	45	LytR family transcriptional regulator	23.08% [45/195]	GO:0016021 - integral component of membrane|GO:0071555 - cell wall organization		Uniprot (R8QYX5)|Interpro (R8QYX5)		Interpro (IPR004474)|Pfam (PF03816)	NCBI (500464339)|EMBL (AHFT01000021)
1744	jg17654.t1	316	Glutamine synthetase OS=Haemonchus contortus OX=6289 PE=3 SV=1	82.72% [316/382]			Uniprot (A0A6F7PMI7)|Interpro (A0A6F7PMI7)
1745	jg16467.t1	57	Integrase core domain protein	39.31% [57/145]	GO:0003676 - nucleic acid binding|GO:0003964 - RNA-directed DNA polymerase activity|GO:0004190 - aspartic-type endopeptidase activity|GO:0004519 - endonuclease activity|GO:0008270 - zinc ion binding|GO:0015074 - DNA integration|GO:0016021 - integral component of membrane		Uniprot (A0A0D6LGN8)|Interpro (A0A0D6LGN8)		Interpro (IPR001969)|Interpro (IPR005312)|Interpro (IPR040676)|Interpro (IPR001584)|Interpro (IPR041588)|Interpro (IPR008737)|Interpro (IPR009878)|Interpro (IPR008042)|Interpro (IPR012337)|Interpro (IPR036397)|Interpro (IPR001878)|Pfam (PF05585)|Pfam (PF03564)|Pfam (PF18701)|Pfam (PF17921)|Pfam (PF05380)|Pfam (PF07245)	NCBI (510849904)|EMBL (KE125918)
1746	jg17984.t1	312	Aldose 1-epimerase OS=Haemonchus contortus OX=6289 PE=3 SV=1	89.14% [312/350]			Uniprot (A0A6F7PHQ5)|Interpro (A0A6F7PHQ5)
1747	jg16733.t1	146	Uncharacterized protein	84.88% [146/172]			Uniprot (A0A0N4WY06)|Interpro (A0A0N4WY06)			EMBL (UZAF01019553)
1748	jg16547.t1	482	MFS domain-containing protein OS=Haemonchus contortus OX=6289 PE=4 SV=1	83.97% [482/574]			Uniprot (A0A6F7PS01)|Interpro (A0A6F7PS01)
1749	jg17389.t1	267	Uncharacterized protein OS=Haemonchus contortus OX=6289 PE=3 SV=1	78.53% [267/340]			Uniprot (A0A6F7Q2U3)|Interpro (A0A6F7Q2U3)
1750	jg17780.t1	57	Uncharacterized protein OS=Haemonchus contortus OX=6289 PE=4 SV=1	62.64% [57/91]			Uniprot (A0A6F7PWR1)|Interpro (A0A6F7PWR1)
1751	jg18127.t1	404	Innexin OS=Haemonchus contortus OX=6289 GN=inx PE=3 SV=1	86.70% [404/466]			Uniprot (A0A6F7Q073)|Interpro (A0A6F7Q073)
1752	jg18127.t2	408	Innexin OS=Haemonchus contortus OX=6289 GN=inx PE=3 SV=1	88.50% [408/461]			Uniprot (A0A6F7Q073)|Interpro (A0A6F7Q073)
1753	jg16582.t1	144	CPG4 domain-containing protein OS=Haemonchus contortus OX=6289 PE=4 SV=1	68.90% [144/209]			Uniprot (A0A6F7PZ39)|Interpro (A0A6F7PZ39)
1754	jg16307.t1	249	Protein YIPF	91.88% [249/271]	GO:0016021 - integral component of membrane		Uniprot (A0A0N4WWM5)|Interpro (A0A0N4WWM5)		Interpro (IPR006977)|Pfam (PF04893)	EMBL (UZAF01019300)
1755	jg16455.t1	232	Uncharacterized protein	52.13% [232/445]	GO:0016021 - integral component of membrane		Uniprot (A0A0N4VTN2)|Interpro (A0A0N4VTN2)			EMBL (UZAF01000539)
1756	jg16637.t1	200	Thrombospondin type 1 domain protein	87.72% [200/228]			Uniprot (A0A2G9T4L9)|Interpro (A0A2G9T4L9)		Interpro (IPR000884)|Interpro (IPR036383)|Pfam (PF00090)	EMBL (KZ424137)
1757	jg16927.t1	97	Uncharacterized protein	40.08% [97/242]			Uniprot (A0A0N4WHH3)|Interpro (A0A0N4WHH3)		Interpro (IPR035126)|Pfam (PF17619)	EMBL (UZAF01017264)
1758	jg17177.t1	257	Phosphoinositide phospholipase C	55.99% [257/459]	GO:0004435 - phosphatidylinositol phospholipase C activity|GO:0016042 - lipid catabolic process|GO:0035556 - intracellular signal transduction		Uniprot (A0A2G9U002)|Interpro (A0A2G9U002)		Interpro (IPR001192)|Interpro (IPR017946)|Interpro (IPR001711)|Pfam (PF00387)	EMBL (KZ350721)
1759	jg16381.t1	626	Alpha-amylase OS=Haemonchus contortus OX=6289 PE=3 SV=1	85.64% [626/731]			Uniprot (A0A6F7Q1E9)|Interpro (A0A6F7Q1E9)
1760	jg16319.t1	653	Heat shock protein 70 domain containing protein	96.17% [653/679]	GO:0005524 - ATP binding|GO:0006457 - protein folding|GO:0016887 - ATP hydrolysis activity|GO:0051082 - unfolded protein binding		Uniprot (W6NAL4)|Interpro (W6NAL4)		Interpro (IPR043129)|Interpro (IPR012725)|Interpro (IPR018181)|Interpro (IPR029048)|Interpro (IPR029047)|Interpro (IPR013126)|Pfam (PF00012)	EMBL (CAVP010054767)
1761	jg17279.t1	369	Uncharacterized protein OS=Haemonchus contortus OX=6289 PE=4 SV=1	63.08% [369/585]			Uniprot (A0A6F7PLC3)|Interpro (A0A6F7PLC3)
1762	jg17512.t1	99	Uncharacterized protein	37.79% [99/262]			Uniprot (A0A2G9UPM3)|Interpro (A0A2G9UPM3)			EMBL (KZ345752)
1763	jg16710.t1	233	Uncharacterized protein OS=Haemonchus contortus OX=6289 PE=4 SV=1	41.61% [233/560]			Uniprot (A0A6F7Q816)|Interpro (A0A6F7Q816)
1764	jg16914.t1	620	Protein SDA1 OS=Haemonchus contortus OX=6289 PE=3 SV=1	87.69% [620/707]			Uniprot (A0A6F7PV88)|Interpro (A0A6F7PV88)
1765	jg17741.t1	77	CCHC-type domain-containing protein	83.70% [77/92]	GO:0003676 - nucleic acid binding|GO:0008270 - zinc ion binding		Uniprot (A0A0N4WJB6)|Interpro (A0A0N4WJB6)		Interpro (IPR001878)	EMBL (UZAF01017467)
1766	jg16336.t1	263	Polyprenol reductase OS=Haemonchus contortus OX=6289 PE=3 SV=1	85.11% [263/309]			Uniprot (A0A6F7Q1I3)|Interpro (A0A6F7Q1I3)
1767	jg16336.t2	261	Polyprenol reductase OS=Haemonchus contortus OX=6289 PE=3 SV=1	85.02% [261/307]			Uniprot (A0A6F7Q1I3)|Interpro (A0A6F7Q1I3)
1768	jg16845.t1	264	Uncharacterized protein	88.89% [264/297]	GO:0016021 - integral component of membrane		Uniprot (A0A2G9UVS3)|Interpro (A0A2G9UVS3)		Interpro (IPR011009)	EMBL (KZ345381)
1769	jg16500.t1	33	Uncharacterized protein	17.55% [33/188]	GO:0016021 - integral component of membrane		Uniprot (A0A2G8LR79)|Interpro (A0A2G8LR79)			EMBL (MRZV01000005)
1770	jg16606.t1	177	SCP-like protein	61.25% [177/289]			Uniprot (A0A2G9UC51)|Interpro (A0A2G9UC51)		Interpro (IPR014044)|Interpro (IPR035940)|Pfam (PF00188)	EMBL (KZ347399)
1771	jg17702.t1	71	Uncharacterized protein	55.47% [71/128]	GO:0016021 - integral component of membrane		Uniprot (A0A2G9V0U2)|Interpro (A0A2G9V0U2)			EMBL (KZ345086)
1772	jg17216.t1	550	Uncharacterized protein OS=Haemonchus contortus OX=6289 PE=4 SV=1	91.51% [550/601]			Uniprot (A0A6F7PQR1)|Interpro (A0A6F7PQR1)
1773	jg18268.t1	261	Elongation factor Ts mitochondrial OS=Haemonchus contortus OX=6289 PE=3 SV=1	77.45% [261/337]			Uniprot (A0A6F7PMM9)|Interpro (A0A6F7PMM9)
1774	jg17887.t1	292	Uncharacterized protein OS=Haemonchus contortus OX=6289 PE=3 SV=1	87.43% [292/334]			Uniprot (A0A6F7PVS9)|Interpro (A0A6F7PVS9)
1775	jg17887.t2	286	Uncharacterized protein OS=Haemonchus contortus OX=6289 PE=3 SV=1	77.09% [286/371]			Uniprot (A0A6F7PVS9)|Interpro (A0A6F7PVS9)
1776	jg17842.t1			0.00% [0/84]
1777	jg16376.t1	237	Uncharacterized protein OS=Haemonchus contortus OX=6289 PE=4 SV=1	93.31% [237/254]			Uniprot (A0A6F7Q611)|Interpro (A0A6F7Q611)
1778	jg16705.t1	64	6PF2K domain-containing protein	57.66% [64/111]	GO:0003873 - 6-phosphofructo-2-kinase activity|GO:0005524 - ATP binding|GO:0006000 - fructose metabolic process|GO:0006003 - fructose 26-bisphosphate metabolic process|GO:0016021 - integral component of membrane		Uniprot (A0A2G9V5V0)|Interpro (A0A2G9V5V0)		Interpro (IPR003094)|Interpro (IPR013079)|Interpro (IPR027417)|Pfam (PF01591)	EMBL (KZ344985)
1779	jg16248.t1	739	Uncharacterized protein OS=Haemonchus contortus OX=6289 PE=4 SV=1	84.36% [739/876]			Uniprot (A0A6F7PMX2)|Interpro (A0A6F7PMX2)
1780	jg17012.t1	40	Metridin ShK toxin domain containing protein	58.82% [40/68]			Uniprot (W6NPU2)|Interpro (W6NPU2)		Interpro (IPR003582)|Pfam (PF01549)	EMBL (CAVP010056854)
1781	jg17106.t1	192	Uncharacterized protein OS=Haemonchus contortus OX=6289 PE=3 SV=1	63.37% [192/303]			Uniprot (A0A6F7PP11)|Interpro (A0A6F7PP11)
1782	jg17106.t2	181	Uncharacterized protein	62.41% [181/290]	GO:0003723 - RNA binding|GO:0005634 - nucleus		Uniprot (A0A2G9TXY6)|Interpro (A0A2G9TXY6)		Interpro (IPR012677)|Interpro (IPR035979)|Interpro (IPR035585)|Interpro (IPR000504)|Pfam (PF00076)	EMBL (KZ351520)
1783	jg17801.t1	106	Precursor transthyretin like protein 1	76.26% [106/139]	GO:0005576 - extracellular region|GO:0009986 - cell surface		Uniprot (A9JPD2)|Interpro (A9JPD2)		Interpro (IPR001534)|Interpro (IPR038479)|Pfam (PF01060)	NCBI (162769926)|EMBL (AM910982)
1784	jg17239.t1	551	Mcl1_mid domain-containing protein OS=Haemonchus contortus OX=6289 PE=4 SV=1	67.94% [551/811]			Uniprot (A0A6F7PLK6)|Interpro (A0A6F7PLK6)
1785	jg16515.t1	322	Malate dehydrogenase	77.22% [322/417]	GO:0005975 - carbohydrate metabolic process|GO:0006099 - tricarboxylic acid cycle|GO:0006108 - malate metabolic process|GO:0030060 - L-malate dehydrogenase activity		Uniprot (A0A0N4X8M7)|Interpro (A0A0N4X8M7)		Interpro (IPR001557)|Interpro (IPR022383)|Interpro (IPR001236)|Interpro (IPR015955)|Interpro (IPR001252)|Interpro (IPR011274)|Interpro (IPR010945)|Interpro (IPR036291)|Pfam (PF02866)|Pfam (PF00056)	EMBL (UZAF01022509)
1786	jg17243.t1	403	Nicotinic acetylcholine receptor alpha subunit 16	92.64% [403/435]	GO:0004888 - transmembrane signaling receptor activity|GO:0016021 - integral component of membrane|GO:0022848 - acetylcholine-gated cation-selective channel activity|GO:0045211 - postsynaptic membrane		Uniprot (A0A3S9VMQ6)|Interpro (A0A3S9VMQ6)		Interpro (IPR006202)|Interpro (IPR036734)|Interpro (IPR006201)|Interpro (IPR036719)|Interpro (IPR006029)|Interpro (IPR018000)|Interpro (IPR002394)|Pfam (PF02931)|Pfam (PF02932)	EMBL (MH806893)
1787	jg18359.t1	275	Uncharacterized protein OS=Haemonchus contortus OX=6289 PE=4 SV=1	67.40% [275/408]			Uniprot (A0A6F7PZU7)|Interpro (A0A6F7PZU7)
1788	jg17137.t1	270	NTP_transf_2 domain-containing protein OS=Haemonchus contortus OX=6289 PE=4 SV=1	60.13% [270/449]			Uniprot (A0A6F7Q3S1)|Interpro (A0A6F7Q3S1)
1789	jg16997.t1	239	Uncharacterized protein OS=Haemonchus contortus OX=6289 PE=3 SV=1	86.91% [239/275]			Uniprot (A0A6F7PUV8)|Interpro (A0A6F7PUV8)
1790	jg18055.t1	434	Uncharacterized protein OS=Haemonchus contortus OX=6289 PE=4 SV=1	78.91% [434/550]			Uniprot (A0A6F7Q270)|Interpro (A0A6F7Q270)
1791	jg16677.t1	129	G_PROTEIN_RECEP_F1_2 domain-containing protein OS=Haemonchus contortus OX=6289 PE=4 SV=1	71.67% [129/180]			Uniprot (A0A6F7PT19)|Interpro (A0A6F7PT19)
1792	jg16677.t2	176	G_PROTEIN_RECEP_F1_2 domain-containing protein OS=Haemonchus contortus OX=6289 PE=4 SV=1	77.88% [176/226]			Uniprot (A0A6F7PT19)|Interpro (A0A6F7PT19)
1793	jg17452.t1	327	Uncharacterized protein OS=Haemonchus contortus OX=6289 PE=3 SV=1	68.70% [327/476]			Uniprot (A0A6F7PKS5)|Interpro (A0A6F7PKS5)
1794	jg16773.t1	651	Protein kinase C OS=Haemonchus contortus OX=6289 PE=3 SV=1	85.55% [651/761]			Uniprot (A0A6F7PSI7)|Interpro (A0A6F7PSI7)
1795	jg16154.t1	179	Uncharacterized protein OS=Haemonchus contortus OX=6289 PE=4 SV=1	92.27% [179/194]			Uniprot (A0A6F7Q024)|Interpro (A0A6F7Q024)
1796	jg17585.t1	40	Uncharacterized protein	48.19% [40/83]			Uniprot (A0A0N4WSK3)|Interpro (A0A0N4WSK3)			EMBL (UZAF01018598)
1797	jg16817.t1	89	Uncharacterized protein	52.35% [89/170]	GO:0004867 - serine-type endopeptidase inhibitor activity		Uniprot (A0A016SSL8)|Interpro (A0A016SSL8)		Interpro (IPR000742)|Interpro (IPR003645)|Interpro (IPR036084)|Interpro (IPR002919)|Pfam (PF01826)	NCBI (597843859)|EMBL (JARK01001519)
1798	jg16286.t1	74	Cytochrome b-c1 complex subunit 6	97.37% [74/76]	GO:0005743 - mitochondrial inner membrane|GO:0006122 - mitochondrial electron transport ubiquinol to cytochrome c|GO:0008121 - ubiquinol-cytochrome-c reductase activity|GO:0070469 - respirasome		Uniprot (A0A2G9UTG4)|Interpro (A0A2G9UTG4)		Interpro (IPR003422)|Interpro (IPR023184)|Interpro (IPR036811)|Pfam (PF02320)	EMBL (KZ345459)
1799	jg18067.t1			0.00% [0/70]
1800	jg18197.t1	110	V-SNARE coiled-coil homology domain-containing protein OS=Haemonchus contortus OX=6289 PE=4 SV=1	98.21% [110/112]			Uniprot (A0A6F7Q4Z8)|Interpro (A0A6F7Q4Z8)
1801	jg16824.t1	237	Uncharacterized protein OS=Haemonchus contortus OX=6289 PE=4 SV=1	75.48% [237/314]			Uniprot (A0A6F7Q7Q5)|Interpro (A0A6F7Q7Q5)
1802	jg17778.t1	698	Uncharacterized protein	72.56% [698/962]	GO:0005509 - calcium ion binding|GO:0005524 - ATP binding|GO:0005525 - GTP binding|GO:0015031 - protein transport|GO:0030030 - cell projection organization|GO:0032456 - endocytic recycling|GO:0055038 - recycling endosome membrane|GO:0060170 - ciliary membrane		Uniprot (A0A6F7Q1G6)|Interpro (A0A6F7Q1G6)		Interpro (IPR040990)|Interpro (IPR022812)|Interpro (IPR011992)|Interpro (IPR018247)|Interpro (IPR002048)|Interpro (IPR000261)|Interpro (IPR029951)|Interpro (IPR031692)|Interpro (IPR030381)|Interpro (IPR027417)|Pfam (PF18150)|Pfam (PF00350)|Pfam (PF12763)|Pfam (PF16880)
1803	jg18299.t1	250	BTB domain-containing protein OS=Haemonchus contortus OX=6289 PE=4 SV=1	83.61% [250/299]			Uniprot (A0A6F7Q031)|Interpro (A0A6F7Q031)
1804	jg16231.t1	325	G_PROTEIN_RECEP_F1_2 domain-containing protein	87.37% [325/372]	GO:0016021 - integral component of membrane		Uniprot (A0A0N4W171)|Interpro (A0A0N4W171)		Interpro (IPR017452)	EMBL (UZAF01016113)
1805	jg16809.t1	241	Homeobox domain-containing protein OS=Haemonchus contortus OX=6289 PE=4 SV=1	79.28% [241/304]			Uniprot (A0A6F7PMT3)|Interpro (A0A6F7PMT3)
1806	jg17723.t1	325	Transmembrane amino acid transporter protein	45.33% [325/717]	GO:0016021 - integral component of membrane		Uniprot (A0A2G9UU71)|Interpro (A0A2G9UU71)		Interpro (IPR013057)|Pfam (PF01490)	EMBL (KZ345384)
1807	jg16954.t1	124	Zinc finger domain containing protein OS=Haemonchus contortus OX=6289 PE=4 SV=1	85.52% [124/145]			Uniprot (A0A6F7PQ37)|Interpro (A0A6F7PQ37)
1808	jg16954.t2	109	Zinc finger domain containing protein OS=Haemonchus contortus OX=6289 PE=4 SV=1	83.85% [109/130]			Uniprot (A0A6F7PQ37)|Interpro (A0A6F7PQ37)
1809	jg17263.t1	207	Uncharacterized protein OS=Haemonchus contortus OX=6289 PE=4 SV=1	75.27% [207/275]			Uniprot (A0A6F7PLE6)|Interpro (A0A6F7PLE6)
1810	jg16359.t1	291	Uncharacterized protein OS=Haemonchus contortus OX=6289 PE=4 SV=1	58.55% [291/497]			Uniprot (A0A6F7PPP3)|Interpro (A0A6F7PPP3)
1811	jg17552.t1	30	ShTK domain protein	19.48% [30/154]			Uniprot (A0A0B1T876)|Interpro (A0A0B1T876)		Interpro (IPR003582)|Pfam (PF01549)	NCBI (732890142)|EMBL (KN550619)
1812	jg16750.t1	78	Recep_L_domain domain-containing protein OS=Haemonchus contortus OX=6289 PE=4 SV=1	27.66% [78/282]			Uniprot (A0A6F7PSK1)|Interpro (A0A6F7PSK1)
1813	jg16684.t1	437	Eukaryotic peptide chain release factor subunit 1	83.56% [437/523]	GO:0003747 - translation release factor activity|GO:0005737 - cytoplasm		Uniprot (A0A3P8CHH4)|Interpro (A0A3P8CHH4)		Interpro (IPR042226)|Interpro (IPR005140)|Interpro (IPR005141)|Interpro (IPR005142)|Interpro (IPR029064)|Interpro (IPR004403)|Interpro (IPR024049)|Pfam (PF03463)|Pfam (PF03464)|Pfam (PF03465)	EMBL (UZAH01031800)
1814	jg17862.t1	81	Phosphate transporter	74.31% [81/109]	GO:0005315 - inorganic phosphate transmembrane transporter activity|GO:0006817 - phosphate ion transport|GO:0015293 - symporter activity|GO:0016021 - integral component of membrane		Uniprot (A0A0N4YFH6)|Interpro (A0A0N4YFH6)		Interpro (IPR001204)|Pfam (PF01384)	EMBL (UYSL01021767)
1815	jg17874.t1	270	RhoGEF domain protein	93.43% [270/289]	GO:0005085 - guanyl-nucleotide exchange factor activity		Uniprot (A0A2G9UXG4)|Interpro (A0A2G9UXG4)		Interpro (IPR035899)|Interpro (IPR000219)|Interpro (IPR011993)|Pfam (PF00621)	EMBL (KZ345288)
1816	jg18248.t1	289	KH domain-containing protein OS=Haemonchus contortus OX=6289 PE=4 SV=1	96.33% [289/300]			Uniprot (A0A6F7PX47)|Interpro (A0A6F7PX47)
1817	jg18376.t1	29	Uncharacterized protein	24.79% [29/117]			Uniprot (A0A2G9U7U7)|Interpro (A0A2G9U7U7)			EMBL (KZ348891)
1818	jg16728.t1	131	Uncharacterized protein	75.29% [131/174]			Uniprot (A0A0N4WSC8)|Interpro (A0A0N4WSC8)			EMBL (UZAF01018563)
1819	jg16268.t1	312	Uncharacterized protein OS=Haemonchus contortus OX=6289 PE=4 SV=1	45.95% [312/679]			Uniprot (A0A6F7PSN8)|Interpro (A0A6F7PSN8)
1820	jg17291.t1	89	Uncharacterized protein OS=Haemonchus contortus OX=6289 PE=4 SV=1	67.42% [89/132]			Uniprot (A0A6F7Q386)|Interpro (A0A6F7Q386)
1821	jg16415.t1	88	Uncharacterized protein OS=Haemonchus contortus OX=6289 PE=4 SV=1	31.77% [88/277]			Uniprot (A0A6F7Q195)|Interpro (A0A6F7Q195)
1822	jg18000.t1	192	Uncharacterized protein	97.96% [192/196]			Uniprot (A0A2G9V2N0)|Interpro (A0A2G9V2N0)			EMBL (KZ345032)
1823	jg16299.t1	269	SERPIN domain-containing protein	72.70% [269/370]	GO:0004867 - serine-type endopeptidase inhibitor activity|GO:0005615 - extracellular space		Uniprot (A0A0N4XAF0)|Interpro (A0A0N4XAF0)		Interpro (IPR023795)|Interpro (IPR023796)|Interpro (IPR000215)|Interpro (IPR036186)|Interpro (IPR042178)|Interpro (IPR042185)|Pfam (PF00079)	EMBL (UZAF01023284)
1824	jg17614.t1	149	VHL domain-containing protein OS=Haemonchus contortus OX=6289 PE=3 SV=1	83.24% [149/179]			Uniprot (A0A6F7Q5U1)|Interpro (A0A6F7Q5U1)
1825	jg17326.t1	44	Uncharacterized protein	41.12% [44/107]			Uniprot (A0A0N4X993)|Interpro (A0A0N4X993)		Interpro (IPR029063)	EMBL (UZAF01022725)
1826	jg17906.t1	201	Uncharacterized protein OS=Haemonchus contortus OX=6289 PE=4 SV=1	70.53% [201/285]			Uniprot (A0A6F7PWY8)|Interpro (A0A6F7PWY8)
1827	jg18231.t1	27	Uncharacterized protein	11.69% [27/231]			Uniprot (A0A2G9UUQ3)|Interpro (A0A2G9UUQ3)			EMBL (KZ345353)
1828	jg17351.t1	131	Uncharacterized protein OS=Haemonchus contortus OX=6289 PE=4 SV=1	87.33% [131/150]			Uniprot (A0A6F7Q6I3)|Interpro (A0A6F7Q6I3)
1829	jg18154.t1	171	Oxidoreductase 2OG-Fe(II) oxygenase family protein	56.81% [171/301]	GO:0005506 - iron ion binding|GO:0016705 - oxidoreductase activity acting on paired donors with incorporation or reduction of molecular oxygen|GO:0031418 - L-ascorbic acid binding|GO:0051213 - dioxygenase activity		Uniprot (A0A2G9UYG2)|Interpro (A0A2G9UYG2)		Interpro (IPR005123)|Interpro (IPR006620)|Pfam (PF13640)	EMBL (KZ345159)
1830	jg17937.t1	277	Uncharacterized protein OS=Haemonchus contortus OX=6289 PE=4 SV=1	76.31% [277/363]			Uniprot (A0A6F7Q4G0)|Interpro (A0A6F7Q4G0)
1831	jg16197.t1	287	Uncharacterized protein	87.50% [287/328]	GO:0016021 - integral component of membrane		Uniprot (A0A0N4WC83)|Interpro (A0A0N4WC83)			EMBL (UZAF01016786)
1832	jg17485.t1	392	Acyl-CoA dehydrogenase protein	92.02% [392/426]	GO:0003995 - acyl-CoA dehydrogenase activity|GO:0050660 - flavin adenine dinucleotide binding		Uniprot (A0A2G9U3H3)|Interpro (A0A2G9U3H3)		Interpro (IPR006089)|Interpro (IPR006091)|Interpro (IPR036250)|Interpro (IPR009075)|Interpro (IPR013786)|Interpro (IPR037069)|Interpro (IPR009100)|Pfam (PF00441)|Pfam (PF02770)|Pfam (PF02771)	EMBL (KZ349539)
1833	jg18286.t1	58	Lectin C-type domain protein	61.05% [58/95]			Uniprot (A0A2G9UAB6)|Interpro (A0A2G9UAB6)		Interpro (IPR001304)|Interpro (IPR016186)|Interpro (IPR016187)|Pfam (PF00059)	EMBL (KZ347741)
1834	jg18047.t1	427	Ion channel	95.96% [427/445]	GO:0005267 - potassium channel activity|GO:0016021 - integral component of membrane		Uniprot (A0A2G9V168)|Interpro (A0A2G9V168)		Interpro (IPR003280)|Interpro (IPR013099)|Pfam (PF07885)	EMBL (KZ345069)
1835	jg17627.t1	46	DUF5641 domain-containing protein	22.22% [46/207]			Uniprot (A0A2G9TS84)|Interpro (A0A2G9TS84)		Interpro (IPR005312)|Interpro (IPR040676)|Pfam (PF03564)|Pfam (PF18701)	EMBL (KZ354759)
1836	jg18082.t1	218	DB domain-containing protein OS=Haemonchus contortus OX=6289 PE=4 SV=1	84.17% [218/259]			Uniprot (A0A6F7PMR3)|Interpro (A0A6F7PMR3)
1837	jg16447.t1	118	Uncharacterized protein	26.16% [118/451]			Uniprot (W6NAM1)|Interpro (W6NAM1)
1838	jg16482.t1	68	Uncharacterized protein	50.00% [68/136]			Uniprot (A0A0N4XUR1)|Interpro (A0A0N4XUR1)			EMBL (UYSL01019802)
1839	jg16127.t1	120	Uncharacterized protein	80.00% [120/150]			Uniprot (A0A0B1T5U3)|Interpro (A0A0B1T5U3)			NCBI (732884344)|EMBL (KN552001)
1840	jg17977.t1	31	Uncharacterized protein	37.80% [31/82]			Uniprot (A0A0N4X158)|Interpro (A0A0N4X158)			EMBL (UZAF01020292)
1841	jg16567.t1	560	PDZ and Variant SH3 and Guanylate kinase domain containing protein OS=Haemonchus contortus OX=6289 PE=4 SV=1	63.28% [560/885]			Uniprot (A0A6F7PRV8)|Interpro (A0A6F7PRV8)
1842	jg17697.t1	81	Lectin C-type domain protein	49.09% [81/165]			Uniprot (A0A2G9U0L2)|Interpro (A0A2G9U0L2)		Interpro (IPR001304)|Interpro (IPR016186)|Interpro (IPR016187)|Pfam (PF00059)	EMBL (KZ350570)
1843	jg17396.t1	653	Uncharacterized protein	86.26% [653/757]			Uniprot (A0A2G9U8D0)|Interpro (A0A2G9U8D0)		Interpro (IPR027417)	EMBL (KZ348755)
1844	jg16360.t1	79	Uncharacterized protein	26.78% [79/295]			Uniprot (A0A0N4YFV0)|Interpro (A0A0N4YFV0)		Interpro (IPR036249)	EMBL (UYSL01021829)
1845	jg16229.t1	173	Uncharacterized protein	89.18% [173/194]			Uniprot (A0A2G9V244)|Interpro (A0A2G9V244)			EMBL (KZ345104)
1846	jg18271.t1	533	RPAP1_N domain-containing protein OS=Haemonchus contortus OX=6289 PE=4 SV=1	81.13% [533/657]			Uniprot (A0A6F7PZZ8)|Interpro (A0A6F7PZZ8)
1847	jg16769.t1	276	CRE-EGL-47 protein	69.00% [276/400]	GO:0005886 - plasma membrane|GO:0016021 - integral component of membrane|GO:0050909 - sensory perception of taste		Uniprot (W6NA88)|Interpro (W6NA88)		Interpro (IPR013604)	EMBL (CAVP010056160)
1848	jg18340.t1	111	SHSP domain-containing protein	66.87% [111/166]			Uniprot (A0A0N4XCF9)|Interpro (A0A0N4XCF9)		Interpro (IPR002068)|Interpro (IPR001436)|Interpro (IPR008978)|Pfam (PF00011)	EMBL (UYSL01000034)
1849	jg16114.t1	68	Centromere protein X OS=Haemonchus contortus OX=6289 PE=3 SV=1	80.95% [68/84]			Uniprot (A0A6F7PBR4)|Interpro (A0A6F7PBR4)
1850	jg16857.t1	67	Uncharacterized protein	39.88% [67/168]			Uniprot (A0A2G9UGS4)|Interpro (A0A2G9UGS4)			EMBL (KZ346843)
1851	jg16204.t1	77	Uncharacterized protein	22.85% [77/337]			Uniprot (A0A2G9V1S3)|Interpro (A0A2G9V1S3)			EMBL (KZ345060)
1852	jg17761.t1	95	Uncharacterized protein	52.49% [95/181]			Uniprot (A0A2G9UZD8)|Interpro (A0A2G9UZD8)			EMBL (KZ345129)
1853	jg16798.t1	154	Uncharacterized protein	61.11% [154/252]			Uniprot (A0A2G9UAL6)|Interpro (A0A2G9UAL6)		Interpro (IPR021850)|Interpro (IPR022075)|Pfam (PF12295)	EMBL (KZ347704)
1854	jg17221.t1	345	G_PROTEIN_RECEP_F1_2 domain-containing protein OS=Haemonchus contortus OX=6289 PE=4 SV=1	83.54% [345/413]			Uniprot (A0A6F7Q3L7)|Interpro (A0A6F7Q3L7)
1855	jg18319.t1	199	PDZ domain-containing protein OS=Haemonchus contortus OX=6289 PE=4 SV=1	71.58% [199/278]			Uniprot (A0A6F7Q4M0)|Interpro (A0A6F7Q4M0)
1856	jg16400.t1	214	GTP cyclohydrolase 1	98.17% [214/218]	GO:0003934 - GTP cyclohydrolase I activity|GO:0006729 - tetrahydrobiopterin biosynthetic process|GO:0035998 - 78-dihydroneopterin 3'-triphosphate biosynthetic process|GO:0046654 - tetrahydrofolate biosynthetic process		Uniprot (A0A2G9V4U8)|Interpro (A0A2G9V4U8)		Interpro (IPR043133)|Interpro (IPR043134)|Interpro (IPR001474)|Interpro (IPR018234)|Interpro (IPR020602)|Pfam (PF01227)	EMBL (KZ344995)
1857	jg17412.t1	588	P/Homo B domain-containing protein OS=Haemonchus contortus OX=6289 PE=3 SV=1	88.96% [588/661]			Uniprot (A0A6F7PKX1)|Interpro (A0A6F7PKX1)
1858	jg18336.t1	645	Early endosome antigen 1 (inferred by orthology to a human protein)	60.34% [645/1069]	GO:0046872 - metal ion binding		Uniprot (A0A158R0V5)|Interpro (A0A158R0V5)		Interpro (IPR040282)|Interpro (IPR013087)|Interpro (IPR000306)|Interpro (IPR017455)|Interpro (IPR011011)|Interpro (IPR013083)|Pfam (PF01363)	EMBL (UYSL01020806)
1859	jg16865.t1	297	Uncharacterized protein OS=Haemonchus contortus OX=6289 PE=4 SV=1	46.85% [297/634]			Uniprot (A0A6F7Q7L2)|Interpro (A0A6F7Q7L2)
1860	jg18015.t1	83	Uncharacterized protein OS=Haemonchus contortus OX=6289 PE=4 SV=1	12.75% [83/651]			Uniprot (A0A6F7PM14)|Interpro (A0A6F7PM14)
1861	jg17834.t1	56	Uncharacterized protein	82.35% [56/68]			Uniprot (A0A2G9V0A5)|Interpro (A0A2G9V0A5)		Interpro (IPR035940)	EMBL (KZ345095)
1862	jg17793.t1	147	Uncharacterized protein OS=Haemonchus contortus OX=6289 PE=4 SV=1	37.40% [147/393]			Uniprot (A0A6F7PNK4)|Interpro (A0A6F7PNK4)
1863	jg17793.t2	147	Uncharacterized protein OS=Haemonchus contortus OX=6289 PE=4 SV=1	37.98% [147/387]			Uniprot (A0A6F7PNK4)|Interpro (A0A6F7PNK4)
1864	jg17052.t1	142	Uncharacterized protein OS=Haemonchus contortus OX=6289 PE=3 SV=1	67.30% [142/211]			Uniprot (A0A6F7Q0M9)|Interpro (A0A6F7Q0M9)
1865	jg17256.t1			0.00% [0/118]
1866	jg18307.t1	372	Unspecific monooxygenase	85.32% [372/436]	GO:0004497 - monooxygenase activity|GO:0005506 - iron ion binding|GO:0016705 - oxidoreductase activity acting on paired donors with incorporation or reduction of molecular oxygen|GO:0020037 - heme binding		Uniprot (A0A2G9UR35)|Interpro (A0A2G9UR35)		Interpro (IPR001128)|Interpro (IPR017972)|Interpro (IPR002401)|Interpro (IPR036396)|Pfam (PF00067)	EMBL (KZ345613)
1867	jg17184.t1	74	A0A2G9TS84_TELCI DUF5641 domain-containing protein (Fragment) OS=Teladorsagia circumcincta OX=45464 GN=TELCIR_17698 PE=4 SV=1	36.63% [74/202]			Uniprot (A0A2G9TS84)|Interpro (A0A2G9TS84)		Interpro (IPR005312)|Interpro (IPR040676)|Pfam (PF03564)|Pfam (PF18701)	EMBL (KZ354759)
1868	jg16555.t1	287	Uncharacterized protein	56.39% [287/509]	GO:0015035 - protein-disulfide reductase activity		Uniprot (A0A6F7Q7H4)|Interpro (A0A6F7Q7H4)		Interpro (IPR002109)|Interpro (IPR033658)|Interpro (IPR004480)|Interpro (IPR036249)|Interpro (IPR013766)|Pfam (PF00462)|Pfam (PF00085)
1869	jg18381.t1	437	Amine oxidase OS=Haemonchus contortus OX=6289 PE=3 SV=1	75.47% [437/579]			Uniprot (A0A6F7PUA8)|Interpro (A0A6F7PUA8)
1870	jg18363.t1	498	PCI domain-containing protein OS=Haemonchus contortus OX=6289 PE=3 SV=1	83.56% [498/596]			Uniprot (A0A6F7PHV9)|Interpro (A0A6F7PHV9)
1871	jg18363.t2	498	PCI domain-containing protein OS=Haemonchus contortus OX=6289 PE=3 SV=1	83.56% [498/596]			Uniprot (A0A6F7PHV9)|Interpro (A0A6F7PHV9)
1872	jg18363.t3	498	PCI domain-containing protein OS=Haemonchus contortus OX=6289 PE=3 SV=1	83.56% [498/596]			Uniprot (A0A6F7PHV9)|Interpro (A0A6F7PHV9)
1873	jg16343.t1	96	Uncharacterized protein	91.43% [96/105]			Uniprot (A0A2G9UI40)|Interpro (A0A2G9UI40)			EMBL (KZ346465)
1874	jg16617.t1	1434	Uncharacterized protein OS=Haemonchus contortus OX=6289 PE=4 SV=1	58.51% [1434/2451]			Uniprot (A0A6F7PVH2)|Interpro (A0A6F7PVH2)
1875	jg16617.t2	1434	Uncharacterized protein OS=Haemonchus contortus OX=6289 PE=4 SV=1	57.78% [1434/2482]			Uniprot (A0A6F7PVH2)|Interpro (A0A6F7PVH2)
1876	jg16788.t1	84	Uncharacterized protein OS=Haemonchus contortus OX=6289 PE=4 SV=1	55.26% [84/152]			Uniprot (A0A6F7PZR1)|Interpro (A0A6F7PZR1)
1877	jg17348.t1	247	Uncharacterized protein OS=Haemonchus contortus OX=6289 PE=4 SV=1	63.01% [247/392]			Uniprot (A0A6F7PKM9)|Interpro (A0A6F7PKM9)
1878	jg17064.t1	911	Uncharacterized protein OS=Haemonchus contortus OX=6289 PE=4 SV=1	94.40% [911/965]			Uniprot (A0A6F7Q8G0)|Interpro (A0A6F7Q8G0)
1879	jg17194.t1	73	Uncharacterized protein	46.50% [73/157]	GO:0016021 - integral component of membrane		Uniprot (A0A016U8M8)|Interpro (A0A016U8M8)			NCBI (597861881)|EMBL (JARK01001387)
1880	jg17072.t1	46	Uncharacterized protein	40.00% [46/115]	GO:0016021 - integral component of membrane		Uniprot (A0A0D6M6Y0)|Interpro (A0A0D6M6Y0)			NCBI (510862847)|EMBL (KE124818)
1881	jg16316.t1	337	Uncharacterized protein OS=Haemonchus contortus OX=6289 PE=4 SV=1	61.27% [337/550]			Uniprot (A0A6F7Q1J7)|Interpro (A0A6F7Q1J7)
1882	jg16624.t1	89	CBFD_NFYB_HMF domain-containing protein	59.73% [89/149]	GO:0003712 - transcription coregulator activity|GO:0005634 - nucleus|GO:0046982 - protein heterodimerization activity		Uniprot (A0A158QND6)|Interpro (A0A158QND6)		Interpro (IPR027116)|Interpro (IPR003958)|Interpro (IPR009072)|Pfam (PF00808)	EMBL (UZAF01017234)
1883	jg16624.t2	90	CBFD_NFYB_HMF domain-containing protein	51.72% [90/174]	GO:0003712 - transcription coregulator activity|GO:0005634 - nucleus|GO:0046982 - protein heterodimerization activity		Uniprot (A0A158QND6)|Interpro (A0A158QND6)		Interpro (IPR027116)|Interpro (IPR003958)|Interpro (IPR009072)|Pfam (PF00808)	EMBL (UZAF01017234)
1884	jg17276.t1	322	Uncharacterized protein OS=Haemonchus contortus OX=6289 PE=3 SV=1	71.56% [322/450]			Uniprot (A0A6F7Q3A9)|Interpro (A0A6F7Q3A9)
1885	jg16575.t1	86	Uncharacterized protein OS=Haemonchus contortus OX=6289 PE=4 SV=1	57.72% [86/149]			Uniprot (A0A6F7PZ53)|Interpro (A0A6F7PZ53)
1886	jg16339.t1	166	Uncharacterized protein OS=Haemonchus contortus OX=6289 PE=3 SV=1	81.37% [166/204]			Uniprot (A0A6F7Q649)|Interpro (A0A6F7Q649)
1887	jg17783.t1	541	Carboxylic ester hydrolase	97.30% [541/556]	GO:0052689 - carboxylic ester hydrolase activity		Uniprot (A0A2G9UYS1)|Interpro (A0A2G9UYS1)		Interpro (IPR029058)|Interpro (IPR002018)|Interpro (IPR019826)|Interpro (IPR019819)|Pfam (PF00135)	EMBL (KZ345147)
1888	jg16609.t1	392	MFS domain-containing protein OS=Haemonchus contortus OX=6289 PE=4 SV=1	82.01% [392/478]			Uniprot (A0A6F7PQH3)|Interpro (A0A6F7PQH3)
1889	jg17532.t1	150	SCP-like protein	53.19% [150/282]			Uniprot (A0A2G9UCH2)|Interpro (A0A2G9UCH2)		Interpro (IPR014044)|Interpro (IPR035940)|Pfam (PF00188)	EMBL (KZ347376)
1890	jg16730.t1	423	PX domain-containing protein OS=Haemonchus contortus OX=6289 PE=3 SV=1	89.05% [423/475]			Uniprot (A0A6F7PN71)|Interpro (A0A6F7PN71)
1891	jg16730.t2	423	PX domain-containing protein OS=Haemonchus contortus OX=6289 PE=3 SV=1	83.60% [423/506]			Uniprot (A0A6F7PN71)|Interpro (A0A6F7PN71)
1892	jg17965.t1	131	Uncharacterized protein	86.18% [131/152]			Uniprot (A0A2G9TGS3)|Interpro (A0A2G9TGS3)			EMBL (KZ371478)
1893	jg16934.t1	92	Major sperm protein	55.42% [92/166]	GO:0005856 - cytoskeleton		Uniprot (A0A016T199)|Interpro (A0A016T199)		Interpro (IPR013783)|Interpro (IPR000535)|Interpro (IPR008962)|Pfam (PF00635)	NCBI (597847247)|EMBL (JARK01001483)
1894	jg17718.t1	442	Innexin OS=Haemonchus contortus OX=6289 GN=inx PE=3 SV=1	86.67% [442/510]			Uniprot (A0A6F7PJG6)|Interpro (A0A6F7PJG6)
1895	jg17425.t1	106	Uncharacterized protein OS=Haemonchus contortus OX=6289 PE=4 SV=1	83.46% [106/127]			Uniprot (A0A6F7Q2Y8)|Interpro (A0A6F7Q2Y8)
1896	jg18226.t1			0.00% [0/113]
1897	jg16746.t1	25	Putative L3 ES protein	21.19% [25/118]			Uniprot (Q687E2)|Interpro (Q687E2)			NCBI (51587410)
1898	jg17642.t1	279	Tyrosine-protein kinase OS=Haemonchus contortus OX=6289 PE=3 SV=1	92.38% [279/302]			Uniprot (A0A6F7PMJ5)|Interpro (A0A6F7PMJ5)
1899	jg17687.t1	89	Uncharacterized protein	53.61% [89/166]	GO:0016021 - integral component of membrane		Uniprot (A0A368H5W9)|Interpro (A0A368H5W9)			EMBL (JOJR01000009)
1900	jg18022.t1	319	RNase H domain-containing protein OS=Haemonchus contortus OX=6289 PE=4 SV=1	64.31% [319/496]			Uniprot (A0A6F7PI65)|Interpro (A0A6F7PI65)
1901	jg18134.t1	228	PlsC domain-containing protein OS=Haemonchus contortus OX=6289 PE=3 SV=1	86.69% [228/263]			Uniprot (A0A6F7Q4A9)|Interpro (A0A6F7Q4A9)
1902	jg17957.t1	65	Uncharacterized protein	43.05% [65/151]			Uniprot (A0A016ULE9)|Interpro (A0A016ULE9)			NCBI (597866331)|EMBL (JARK01001372)
1903	jg17601.t1	60	Uncharacterized protein	61.22% [60/98]			Uniprot (A0A2G9UAS1)|Interpro (A0A2G9UAS1)			EMBL (KZ348152)
1904	jg17508.t1	155	Uncharacterized protein	86.11% [155/180]			Uniprot (A0A158QME2)|Interpro (A0A158QME2)			EMBL (UZAF01016821)
1905	jg17145.t1	89	Uncharacterized protein	97.80% [89/91]			Uniprot (A0A2G9UXF9)|Interpro (A0A2G9UXF9)			EMBL (KZ345215)
1906	jg16492.t1	833	Malate synthase OS=Haemonchus contortus OX=6289 PE=4 SV=1	87.59% [833/951]			Uniprot (A0A6F7Q8R2)|Interpro (A0A6F7Q8R2)
1907	jg17331.t1	833	Uncharacterized protein OS=Haemonchus contortus OX=6289 PE=3 SV=1	85.61% [833/973]			Uniprot (A0A6F7Q2M9)|Interpro (A0A6F7Q2M9)
1908	jg18251.t1	40	Lectin C-type domain protein	22.35% [40/179]			Uniprot (A0A2G9UML6)|Interpro (A0A2G9UML6)		Interpro (IPR001304)|Interpro (IPR016186)|Interpro (IPR016187)|Pfam (PF00059)	EMBL (KZ345922)
1909	jg16713.t1	97	Uncharacterized protein	37.45% [97/259]			Uniprot (A0A2G9V5S2)|Interpro (A0A2G9V5S2)			EMBL (KZ344985)
1910	jg17386.t1	1019	Uncharacterized protein OS=Haemonchus contortus OX=6289 PE=4 SV=1	85.70% [1019/1189]			Uniprot (A0A6F7Q6M7)|Interpro (A0A6F7Q6M7)
1911	jg16503.t1	169	Uncharacterized protein	90.37% [169/187]	GO:0043066 - negative regulation of apoptotic process		Uniprot (A0A3P7J432)|Interpro (A0A3P7J432)		Interpro (IPR010695)|Interpro (IPR038513)|Pfam (PF06905)	EMBL (UYYB01095045)
1912	jg16877.t1	454	MFS domain-containing protein OS=Haemonchus contortus OX=6289 PE=4 SV=1	84.70% [454/536]			Uniprot (A0A6F7Q7J9)|Interpro (A0A6F7Q7J9)
1913	jg16837.t1	53	Uncharacterized protein	66.25% [53/80]			Uniprot (A0A2G9UMG1)|Interpro (A0A2G9UMG1)			EMBL (KZ345955)
1914	jg16289.t1			0.00% [0/82]
1915	jg17371.t1	176	MICOS complex subunit OS=Haemonchus contortus OX=6289 PE=3 SV=1	85.02% [176/207]			Uniprot (A0A6F7Q2R9)|Interpro (A0A6F7Q2R9)
1916	jg16187.t1	75	Putative signal peptide CUB and EGF-like domain-containing protein 1 isoform X8	23.36% [75/321]	GO:0005509 - calcium ion binding		Uniprot (A0A2G8KSM2)|Interpro (A0A2G8KSM2)		Interpro (IPR001881)|Interpro (IPR000742)|Interpro (IPR000152)|Interpro (IPR009030)|Pfam (PF07645)	EMBL (MRZV01000395)
1917	jg16142.t1	113	G_PROTEIN_RECEP_F1_2 domain-containing protein	57.95% [113/195]	GO:0004930 - G protein-coupled receptor activity|GO:0016021 - integral component of membrane		Uniprot (A0A158QQR4)|Interpro (A0A158QQR4)		Interpro (IPR019424)|Interpro (IPR000276)|Interpro (IPR017452)|Pfam (PF10320)	EMBL (UZAF01019056)
1918	jg16211.t1	62	Uncharacterized protein	65.96% [62/94]			Uniprot (A0A2G9UEI0)|Interpro (A0A2G9UEI0)			EMBL (KZ347000)
1919	jg18296.t1	679	Uncharacterized protein OS=Haemonchus contortus OX=6289 PE=4 SV=1	93.78% [679/724]			Uniprot (A0A6F7PUH9)|Interpro (A0A6F7PUH9)
1920	jg17495.t1	526	Polypeptide N-acetylgalactosaminyltransferase OS=Haemonchus contortus OX=6289 PE=3 SV=1	91.96% [526/572]			Uniprot (A0A6F7PKE3)|Interpro (A0A6F7PKE3)
1921	jg18092.t1	259	Uncharacterized protein OS=Haemonchus contortus OX=6289 PE=4 SV=1	89.31% [259/290]			Uniprot (A0A6F7Q4Q1)|Interpro (A0A6F7Q4Q1)
1922	jg18092.t2	209	Clc-like protein	90.48% [209/231]	GO:0016021 - integral component of membrane		Uniprot (A0A368G2W8)|Interpro (A0A368G2W8)		Interpro (IPR010761)|Pfam (PF07062)	EMBL (JOJR01000454)
1923	jg18174.t1	156	Globin	98.11% [156/159]	GO:0005344 - oxygen carrier activity|GO:0005506 - iron ion binding|GO:0019825 - oxygen binding|GO:0020037 - heme binding		Uniprot (A0A2G9U5G1)|Interpro (A0A2G9U5G1)		Interpro (IPR000971)|Interpro (IPR009050)|Interpro (IPR012292)|Interpro (IPR012085)|Interpro (IPR044399)|Pfam (PF00042)	EMBL (KZ349046)
1924	jg18162.t1	288	Uncharacterized protein	94.12% [288/306]	GO:0016021 - integral component of membrane		Uniprot (A0A158QMJ7)|Interpro (A0A158QMJ7)		Interpro (IPR004254)|Pfam (PF03006)	EMBL (UZAF01016897)
1925	jg17240.t1	369	Uncharacterized protein OS=Haemonchus contortus OX=6289 PE=4 SV=1	84.05% [369/439]			Uniprot (A0A6F7Q744)|Interpro (A0A6F7Q744)
1926	jg16645.t1	136	Uncharacterized protein	95.10% [136/143]			Uniprot (A0A2G9UIV2)|Interpro (A0A2G9UIV2)			EMBL (KZ346367)
1927	jg16806.t1	73	Uncharacterized protein	44.79% [73/163]			Uniprot (A0A0N4XHQ1)|Interpro (A0A0N4XHQ1)		Interpro (IPR012337)	EMBL (UYSL01002064)
1928	jg17008.t1	334	Anaphase-promoting complex subunit 1 OS=Haemonchus contortus OX=6289 PE=3 SV=1	73.25% [334/456]			Uniprot (A0A6F7Q695)|Interpro (A0A6F7Q695)
1929	jg16422.t1	29	Uncharacterized protein	24.58% [29/118]			Uniprot (A0A2G9V4U3)|Interpro (A0A2G9V4U3)			EMBL (KZ344995)
1930	jg16974.t1	140	Ig-like domain-containing protein	92.72% [140/151]			Uniprot (A0A0N4YRS2)|Interpro (A0A0N4YRS2)		Interpro (IPR007110)|Interpro (IPR036179)|Interpro (IPR013783)|Interpro (IPR013098)|Pfam (PF07679)	EMBL (UYSL01024646)
1931	jg16962.t1	26	DUF1907 domain-containing protein	27.37% [26/95]	GO:0005634 - nucleus|GO:0046872 - metal ion binding		Uniprot (A0A2G9UJ66)|Interpro (A0A2G9UJ66)		Interpro (IPR015021)|Pfam (PF08925)	EMBL (KZ346327)
1932	jg17124.t1	440	Amino_oxidase domain-containing protein OS=Haemonchus contortus OX=6289 PE=4 SV=1	80.73% [440/545]			Uniprot (A0A6F7Q799)|Interpro (A0A6F7Q799)
1933	jg17219.t1			0.00% [0/72]
1934	jg17572.t1	392	LNS2 domain-containing protein	40.00% [392/980]	GO:0008195 - phosphatidate phosphatase activity		Uniprot (A0A158QPS8)|Interpro (A0A158QPS8)		Interpro (IPR036412)|Interpro (IPR026058)|Interpro (IPR007651)|Interpro (IPR013209)|Interpro (IPR031315)|Pfam (PF04571)|Pfam (PF08235)	EMBL (UZAF01018126)
1935	jg17564.t1	53	Uncharacterized protein OS=Haemonchus contortus OX=6289 PE=3 SV=1	31.36% [53/169]			Uniprot (A0A6F7Q2M9)|Interpro (A0A6F7Q2M9)
1936	jg16694.t1	125	Uncharacterized protein	55.31% [125/226]	GO:0016021 - integral component of membrane		Uniprot (A0A2G9V5Q6)|Interpro (A0A2G9V5Q6)			EMBL (KZ344985)
1937	jg18321.t1	103	Uncharacterized protein	93.64% [103/110]			Uniprot (A0A0N4X349)|Interpro (A0A0N4X349)			EMBL (UZAF01020818)
1938	jg16770.t1	139	Exonuclease domain-containing protein	97.89% [139/142]	GO:0003676 - nucleic acid binding		Uniprot (A0A2G9UNL8)|Interpro (A0A2G9UNL8)		Interpro (IPR013520)|Interpro (IPR012337)|Interpro (IPR036397)|Pfam (PF00929)	EMBL (KZ345857)
1939	jg16379.t1	446	Alpha-amylase OS=Haemonchus contortus OX=6289 PE=3 SV=1	60.68% [446/735]			Uniprot (A0A6F7Q1E9)|Interpro (A0A6F7Q1E9)
1940	jg16535.t1	379	BPTI/Kunitz inhibitor domain-containing protein	82.39% [379/460]	GO:0004867 - serine-type endopeptidase inhibitor activity		Uniprot (A0A0N4WRE0)|Interpro (A0A0N4WRE0)		Interpro (IPR002223)|Interpro (IPR036880)|Pfam (PF00014)	EMBL (UZAF01018423)
1941	jg17236.t1	222	Uncharacterized protein OS=Haemonchus contortus OX=6289 PE=4 SV=1	79.57% [222/279]			Uniprot (A0A6F7PLK8)|Interpro (A0A6F7PLK8)
1942	jg17109.t1	184	Uncharacterized protein	97.87% [184/188]			Uniprot (A0A2G9U9Z5)|Interpro (A0A2G9U9Z5)			EMBL (KZ347831)
1943	jg17032.t1	699	Ribosomal protein L4/L1 family	67.80% [699/1031]	GO:0003735 - structural constituent of ribosome|GO:0004712 - protein serine/threonine/tyrosine kinase activity|GO:0005524 - ATP binding|GO:0005634 - nucleus|GO:0005840 - ribosome|GO:0006412 - translation|GO:0046872 - metal ion binding|GO:0051304 - chromosome separation		Uniprot (A0A0B1T114)|Interpro (A0A0B1T114)		Interpro (IPR011009)|Interpro (IPR027084)|Interpro (IPR000719)|Interpro (IPR017441)|Interpro (IPR002136)|Interpro (IPR023574)|Interpro (IPR008271)|Interpro (IPR019786)|Interpro (IPR011011)|Interpro (IPR001965)|Interpro (IPR019787)|Interpro (IPR013083)|Pfam (PF00628)|Pfam (PF00069)|Pfam (PF00573)	NCBI (732882562)|EMBL (KN552510)
1944	jg17032.t2	699	Ribosomal protein L4/L1 family	67.80% [699/1031]	GO:0003735 - structural constituent of ribosome|GO:0004712 - protein serine/threonine/tyrosine kinase activity|GO:0005524 - ATP binding|GO:0005634 - nucleus|GO:0005840 - ribosome|GO:0006412 - translation|GO:0046872 - metal ion binding|GO:0051304 - chromosome separation		Uniprot (A0A0B1T114)|Interpro (A0A0B1T114)		Interpro (IPR011009)|Interpro (IPR027084)|Interpro (IPR000719)|Interpro (IPR017441)|Interpro (IPR002136)|Interpro (IPR023574)|Interpro (IPR008271)|Interpro (IPR019786)|Interpro (IPR011011)|Interpro (IPR001965)|Interpro (IPR019787)|Interpro (IPR013083)|Pfam (PF00628)|Pfam (PF00069)|Pfam (PF00573)	NCBI (732882562)|EMBL (KN552510)
1945	jg17444.t1	125	Mitogen-activated protein kinase kinase 1 interacting	97.66% [125/128]	GO:0016301 - kinase activity|GO:0032006 - regulation of TOR signaling		Uniprot (A0A2G9ULD5)|Interpro (A0A2G9ULD5)		Interpro (IPR015019)|Pfam (PF08923)	EMBL (KZ346240)
1946	jg17854.t1	207	Uncharacterized protein	57.18% [207/362]			Uniprot (A0A0N4WBB1)|Interpro (A0A0N4WBB1)			EMBL (UZAF01016715)
1947	jg17207.t1	300	Carbamoyl-phosphate synthase L chain ATP binding domain protein	90.36% [300/332]	GO:0005524 - ATP binding|GO:0046872 - metal ion binding		Uniprot (A0A2G9UL12)|Interpro (A0A2G9UL12)		Interpro (IPR011761)|Interpro (IPR005481)|Interpro (IPR011764)|Interpro (IPR005479)|Interpro (IPR016185)|Pfam (PF00289)|Pfam (PF02786)	EMBL (KZ346106)
1948	jg18356.t1	502	Non-lysosomal glucosylceramidase OS=Haemonchus contortus OX=6289 PE=3 SV=1	72.54% [502/692]			Uniprot (A0A6F7Q3W9)|Interpro (A0A6F7Q3W9)
1949	jg17117.t1	221	Ground region domain containing protein	60.05% [221/368]			Uniprot (W6NC46)|Interpro (W6NC46)		Interpro (IPR007284)|Pfam (PF04155)	EMBL (CAVP010058329)
1950	jg17281.t1	37	Uncharacterized protein	37.76% [37/98]			Uniprot (A0A368GL03)|Interpro (A0A368GL03)			EMBL (JOJR01000112)
1951	jg16753.t1	68	Uncharacterized protein OS=Haemonchus contortus OX=6289 PE=4 SV=1	40.00% [68/170]			Uniprot (A0A6F7Q7U3)|Interpro (A0A6F7Q7U3)
1952	jg16162.t1	373	Uncharacterized protein OS=Haemonchus contortus OX=6289 PE=4 SV=1	89.23% [373/418]			Uniprot (A0A6F7Q017)|Interpro (A0A6F7Q017)
1953	jg16174.t1	124	DUF4440 domain-containing protein	46.27% [124/268]			Uniprot (A0A2G9V5C9)|Interpro (A0A2G9V5C9)		Interpro (IPR027843)|Interpro (IPR032710)|Pfam (PF14534)	EMBL (KZ344989)
1954	jg16174.t2	124	DUF4440 domain-containing protein	46.27% [124/268]			Uniprot (A0A2G9V5C9)|Interpro (A0A2G9V5C9)		Interpro (IPR027843)|Interpro (IPR032710)|Pfam (PF14534)	EMBL (KZ344989)
1955	jg17924.t1	347	SCP-like protein	78.51% [347/442]	GO:0005576 - extracellular region		Uniprot (A0A2G9UH47)|Interpro (A0A2G9UH47)		Interpro (IPR018244)|Interpro (IPR014044)|Interpro (IPR035940)|Interpro (IPR001283)|Interpro (IPR002413)|Pfam (PF00188)	EMBL (KZ346794)
1956	jg17924.t2	347	SCP-like protein	78.51% [347/442]	GO:0005576 - extracellular region		Uniprot (A0A2G9UH47)|Interpro (A0A2G9UH47)		Interpro (IPR018244)|Interpro (IPR014044)|Interpro (IPR035940)|Interpro (IPR001283)|Interpro (IPR002413)|Pfam (PF00188)	EMBL (KZ346794)
1957	jg16296.t1	89	Uncharacterized protein	86.41% [89/103]			Uniprot (A0A2G9UMK9)|Interpro (A0A2G9UMK9)			EMBL (KZ345928)
1958	jg17260.t1	273	G_PROTEIN_RECEP_F1_2 domain-containing protein OS=Haemonchus contortus OX=6289 PE=4 SV=1	84.78% [273/322]			Uniprot (A0A6F7Q719)|Interpro (A0A6F7Q719)
1959	jg18211.t1	954	Guanylate cyclase	50.40% [954/1893]	GO:0004383 - guanylate cyclase activity|GO:0004672 - protein kinase activity|GO:0005524 - ATP binding|GO:0016021 - integral component of membrane|GO:0035556 - intracellular signal transduction		Uniprot (A0A2P4VQJ8)|Interpro (A0A2P4VQJ8)		Interpro (IPR001054)|Interpro (IPR018297)|Interpro (IPR001828)|Interpro (IPR011645)|Interpro (IPR011009)|Interpro (IPR029787)|Interpro (IPR028082)|Interpro (IPR000719)|Interpro (IPR001245)|Pfam (PF01094)|Pfam (PF00211)|Pfam (PF07701)|Pfam (PF07714)	EMBL (LFJK02000190)
1960	jg17329.t1	221	MFS domain-containing protein	98.22% [221/225]	GO:0016021 - integral component of membrane|GO:0022857 - transmembrane transporter activity		Uniprot (A0A2G9TUE2)|Interpro (A0A2G9TUE2)		Interpro (IPR011701)|Interpro (IPR020846)|Interpro (IPR036259)|Pfam (PF07690)	EMBL (KZ353274)
1961	jg18142.t1	247	Isy1-like splicing family protein	91.14% [247/271]	GO:0000350 - generation of catalytic spliceosome for second transesterification step|GO:0005634 - nucleus		Uniprot (A0A2G9U5J9)|Interpro (A0A2G9U5J9)		Interpro (IPR029012)|Interpro (IPR009360)|Interpro (IPR037200)|Pfam (PF06246)	EMBL (KZ349554)
1962	jg17720.t1	526	Uncharacterized protein	66.50% [526/791]	GO:0016021 - integral component of membrane		Uniprot (A0A2G9UPX0)|Interpro (A0A2G9UPX0)			EMBL (KZ345737)
1963	jg18187.t1	215	Uncharacterized protein	80.22% [215/268]			Uniprot (A0A2G9UDP5)|Interpro (A0A2G9UDP5)			EMBL (KZ347143)
1964	jg16522.t1	317	CRAL-TRIO domain-containing protein	78.27% [317/405]			Uniprot (A0A158QQ79)|Interpro (A0A158QQ79)		Interpro (IPR001251)|Interpro (IPR036865)|Interpro (IPR036273)|Pfam (PF00650)	EMBL (UZAF01018511)
1965	jg17634.t1	321	Papain family cysteine protease	58.26% [321/551]	GO:0008234 - cysteine-type peptidase activity		Uniprot (A0A2G9UND9)|Interpro (A0A2G9UND9)		Interpro (IPR038765)|Interpro (IPR000169)|Interpro (IPR025660)|Interpro (IPR000668)|Pfam (PF00112)	EMBL (KZ345858)
1966	jg17595.t1	81	Uncharacterized protein	69.83% [81/116]			Uniprot (A0A2G9U0I0)|Interpro (A0A2G9U0I0)			EMBL (KZ350659)
1967	jg16665.t1	62	Uncharacterized protein OS=Haemonchus contortus OX=6289 PE=4 SV=1	39.24% [62/158]			Uniprot (A0A6F7Q864)|Interpro (A0A6F7Q864)
1968	jg16665.t2	51	Uncharacterized protein OS=Haemonchus contortus OX=6289 PE=4 SV=1	36.69% [51/139]			Uniprot (A0A6F7Q864)|Interpro (A0A6F7Q864)
1969	jg17304.t1	31	Uncharacterized protein	39.24% [31/79]			Uniprot (A0A0B1ST35)|Interpro (A0A0B1ST35)			NCBI (732862605)|EMBL (KN559756)
1970	jg17025.t1	32	Uncharacterized protein	21.05% [32/152]	GO:0016021 - integral component of membrane		Uniprot (A0A423T4S8)|Interpro (A0A423T4S8)			EMBL (QCYY01002302)
1971	jg17909.t1	296	Uncharacterized protein OS=Haemonchus contortus OX=6289 PE=3 SV=1	92.21% [296/321]			Uniprot (A0A6F7PWY5)|Interpro (A0A6F7PWY5)
1972	jg17909.t2	295	Uncharacterized protein OS=Haemonchus contortus OX=6289 PE=3 SV=1	91.61% [295/322]			Uniprot (A0A6F7PWY5)|Interpro (A0A6F7PWY5)
1973	jg18101.t1	814	Uncharacterized protein OS=Haemonchus contortus OX=6289 PE=4 SV=1	83.66% [814/973]			Uniprot (A0A6F7Q0T5)|Interpro (A0A6F7Q0T5)
1974	jg17758.t1	226	Uncharacterized protein	58.70% [226/385]			Uniprot (A0A2G9UDV8)|Interpro (A0A2G9UDV8)			EMBL (KZ347102)
1975	jg18003.t1	160	Uncharacterized protein	88.40% [160/181]			Uniprot (A0A2G9V2N8)|Interpro (A0A2G9V2N8)			EMBL (KZ345032)
1976	jg17917.t1	305	Uncharacterized protein	62.12% [305/491]	GO:0003824 - catalytic activity|GO:0006596 - polyamine biosynthetic process		Uniprot (A0A016UCT9)|Interpro (A0A016UCT9)		Interpro (IPR009006)|Interpro (IPR022643)|Interpro (IPR022644)|Interpro (IPR022653)|Interpro (IPR000183)|Interpro (IPR002433)|Interpro (IPR029066)|Pfam (PF02784)|Pfam (PF00278)	NCBI (597863351)|EMBL (JARK01001382)
1977	jg18289.t1	124	Roadblock/LC7 domain protein	97.64% [124/127]	GO:0005085 - guanyl-nucleotide exchange factor activity|GO:0032008 - positive regulation of TOR signaling|GO:0060090 - molecular adaptor activity		Uniprot (A0A2G9UFK3)|Interpro (A0A2G9UFK3)		Interpro (IPR037587)|Interpro (IPR004942)|Pfam (PF03259)	EMBL (KZ346811)
1978	jg16356.t1	474	Kinesin domain containing protein	78.22% [474/606]	GO:0005524 - ATP binding|GO:0007018 - microtubule-based movement|GO:0008017 - microtubule binding|GO:1990939 - microtubule motor activity		Uniprot (A0A6F7P9J6)|Interpro (A0A6F7P9J6)		Interpro (IPR001752)|Interpro (IPR036961)|Interpro (IPR027417)|Pfam (PF00225)
1979	jg17897.t1	42	DUF5641 domain-containing protein OS=Haemonchus contortus OX=6289 PE=4 SV=1	19.09% [42/220]			Uniprot (A0A6F7PKV8)|Interpro (A0A6F7PKV8)
1980	jg16987.t1	170	Uncharacterized protein	81.34% [170/209]			Uniprot (A0A0N4X2E9)|Interpro (A0A0N4X2E9)			EMBL (UZAF01020635)
1981	jg18379.t1	276	Protein B0024.10 OS=Haemonchus contortus OX=6289 PE=4 SV=1	34.59% [276/798]			Uniprot (A0A6F7PZY7)|Interpro (A0A6F7PZY7)
1982	jg16321.t1	315	Glucuronosyltransferase OS=Haemonchus contortus OX=6289 PE=4 SV=1	64.29% [315/490]			Uniprot (A0A6F7PUN5)|Interpro (A0A6F7PUN5)
1983	jg16942.t1	581	Uncharacterized protein OS=Haemonchus contortus OX=6289 PE=3 SV=1	93.86% [581/619]			Uniprot (A0A6F7PV22)|Interpro (A0A6F7PV22)
1984	jg17544.t1	494	Uncharacterized protein	49.95% [494/989]	GO:0004497 - monooxygenase activity|GO:0005506 - iron ion binding|GO:0016705 - oxidoreductase activity acting on paired donors with incorporation or reduction of molecular oxygen|GO:0020037 - heme binding		Uniprot (A0A158QYL1)|Interpro (A0A158QYL1)		Interpro (IPR001128)|Interpro (IPR017972)|Interpro (IPR002401)|Interpro (IPR036396)|Pfam (PF00067)	EMBL (UYSL01020035)
1985	jg18075.t1	111	Uncharacterized protein OS=Haemonchus contortus OX=6289 PE=4 SV=1	66.87% [111/166]			Uniprot (A0A6F7PP17)|Interpro (A0A6F7PP17)
1986	jg16901.t1	648	Uncharacterized protein OS=Haemonchus contortus OX=6289 PE=3 SV=1	49.66% [648/1305]			Uniprot (A0A6F7Q0X9)|Interpro (A0A6F7Q0X9)
1987	jg17472.t1	150	Uncharacterized protein OS=Haemonchus contortus OX=6289 PE=4 SV=1	97.40% [150/154]			Uniprot (A0A6F7Q2I4)|Interpro (A0A6F7Q2I4)
1988	jg17464.t1	237	Beta-lactamase	58.37% [237/406]			Uniprot (A0A2G9UBT4)|Interpro (A0A2G9UBT4)		Interpro (IPR001466)|Interpro (IPR012338)|Pfam (PF00144)	EMBL (KZ347460)
1989	jg16435.t1	797	Zinc finger C3HC4 type	68.83% [797/1158]	GO:0005484 - SNAP receptor activity|GO:0006836 - neurotransmitter transport|GO:0006886 - intracellular protein transport|GO:0016021 - integral component of membrane|GO:0016192 - vesicle-mediated transport|GO:0046872 - metal ion binding		Uniprot (A0A0D6LKL9)|Interpro (A0A0D6LKL9)		Interpro (IPR010989)|Interpro (IPR021538)|Interpro (IPR006012)|Interpro (IPR000727)|Interpro (IPR001841)|Interpro (IPR013083)|Pfam (PF05739)|Pfam (PF11416)|Pfam (PF13639)	NCBI (510855890)|EMBL (KE125094)
1990	jg16657.t1	71	STAS domain-containing protein	50.00% [71/142]	GO:0008271 - secondary active sulfate transmembrane transporter activity|GO:0016021 - integral component of membrane		Uniprot (A0A0N4VSF6)|Interpro (A0A0N4VSF6)		Interpro (IPR011547)|Interpro (IPR001902)|Interpro (IPR002645)|Interpro (IPR036513)|Pfam (PF01740)|Pfam (PF00916)
1991	jg17044.t1	67	Uncharacterized protein OS=Haemonchus contortus OX=6289 PE=4 SV=1	89.33% [67/75]			Uniprot (A0A6F7PTM1)|Interpro (A0A6F7PTM1)
1992	jg17044.t2	58	Putative calmodulin isoform a	70.73% [58/82]	GO:0005509 - calcium ion binding		Uniprot (Q6QGZ0)|Interpro (Q6QGZ0)		Interpro (IPR011992)|Interpro (IPR018247)|Interpro (IPR002048)|Pfam (PF13499)	NCBI (46487992)|EMBL (AY542515)
1993	jg16475.t1	353	ANK_REP_REGION domain-containing protein OS=Haemonchus contortus OX=6289 PE=4 SV=1	65.01% [353/543]			Uniprot (A0A6F7PU17)|Interpro (A0A6F7PU17)
1994	jg16391.t1	174	Uncharacterized protein	87.44% [174/199]	GO:0016021 - integral component of membrane		Uniprot (A0A0N4WA50)|Interpro (A0A0N4WA50)			EMBL (UZAF01016623)
1995	jg17368.t1	195	Uncharacterized protein OS=Haemonchus contortus OX=6289 PE=4 SV=1	83.69% [195/233]			Uniprot (A0A6F7PXX4)|Interpro (A0A6F7PXX4)
1996	jg17432.t1	140	Uncharacterized protein	90.32% [140/155]			Uniprot (A0A0N4W3A3)|Interpro (A0A0N4W3A3)		Interpro (IPR010558)|Pfam (PF06579)	EMBL (UZAF01016193)
1997	jg18316.t1	158	Zinc carboxypeptidase	98.14% [158/161]	GO:0004181 - metallocarboxypeptidase activity|GO:0008270 - zinc ion binding		Uniprot (A0A2G9UVI6)|Interpro (A0A2G9UVI6)		Interpro (IPR000834)|Pfam (PF00246)	EMBL (KZ345312)
1998	jg18035.t1	390	Uncharacterized protein OS=Haemonchus contortus OX=6289 PE=3 SV=1	87.64% [390/445]			Uniprot (A0A6F7PX71)|Interpro (A0A6F7PX71)
1999	jg17814.t1	247	Uncharacterized protein	86.06% [247/287]	GO:0016021 - integral component of membrane		Uniprot (A0A2G9UP90)|Interpro (A0A2G9UP90)			EMBL (KZ345781)
[truncated: 28,056 more rows]
