# Supplementary material for: Chromosome-length genome assembly of Teladorsagia circumcincta – a globally important helminth parasite in livestock
Source: BMC Genomics. 2023 Feb 15;24:74. doi: 10.1186/s12864-023-09172-0 (PMC9933375; doi:10.1186/s12864-023-09172-0)
Supplement: Supplementary file 2 — Additional File 2 [file 12864_2023_9172_MOESM2_ESM.xlsx]

## Sheet: Sheet1
List of contigs (relevant to missing BUSCOs in Hi-C assembly) added to Hi-C assembly from draft assembly
Contig IDs
KZ344992.1
KZ344998.1
KZ345001.1
KZ345016.1
KZ345018.1
KZ345027.1
KZ345034.1
KZ345039.1
KZ345042.1
KZ345078.1
KZ345084.1
KZ345097.1
KZ345101.1
KZ345136.1
KZ345141.1
KZ345159.1
KZ345174.1
KZ345183.1
KZ345191.1
KZ345222.1
KZ345223.1
KZ345229.1
KZ345230.1
KZ345244.1
KZ345254.1
KZ345263.1
KZ345282.1
KZ345293.1
KZ345294.1
KZ345323.1
KZ345344.1
KZ345355.1
KZ345362.1
KZ345377.1
KZ345385.1
KZ345413.1
KZ345427.1
KZ345432.1
KZ345447.1
KZ345494.1
KZ345496.1
KZ345529.1
KZ345562.1
KZ345572.1
KZ345665.1
KZ345717.1
KZ345789.1
KZ345807.1
KZ345830.1
KZ345893.1
KZ345920.1
KZ345936.1
KZ345957.1
KZ345968.1
KZ345994.1
KZ346109.1
KZ346123.1
KZ346128.1
KZ346164.1
KZ346172.1
KZ346178.1
KZ346211.1
KZ346219.1
KZ346235.1
KZ346322.1
KZ346380.1
KZ346441.1
KZ346460.1
KZ346464.1
KZ346550.1
KZ346582.1
KZ346696.1
KZ346729.1
KZ346736.1
KZ346795.1
KZ346811.1
KZ346837.1
KZ346879.1
KZ346913.1
KZ346940.1
KZ346953.1
KZ346961.1
KZ346984.1
KZ347087.1
KZ347118.1
KZ347222.1
KZ347248.1
KZ347256.1
KZ347291.1
KZ347330.1
KZ347363.1
KZ347388.1
KZ347445.1
KZ347457.1
KZ347479.1
KZ347494.1
KZ347647.1
KZ347699.1
KZ347728.1
KZ347787.1
KZ347816.1
KZ347882.1
KZ347965.1
KZ348085.1
KZ348163.1
KZ348299.1
KZ348355.1
KZ348384.1
KZ348392.1
KZ348394.1
KZ348416.1
KZ348441.1
KZ348609.1
KZ348628.1
KZ348824.1
KZ348850.1
KZ348876.1
KZ348959.1
KZ348985.1
KZ349054.1
KZ349076.1
KZ349083.1
KZ349261.1
KZ349279.1
KZ349339.1
KZ349515.1
KZ349516.1
KZ349521.1
KZ349649.1
KZ349672.1
KZ349850.1
KZ349941.1
KZ350054.1
KZ350075.1
KZ350173.1
KZ350190.1
KZ350292.1
KZ350328.1
KZ350396.1
KZ350399.1
KZ350460.1
KZ350478.1
KZ350622.1
KZ350705.1
KZ350751.1
KZ350756.1
KZ350789.1
KZ350834.1
KZ350930.1
KZ350974.1
KZ370389.1
KZ351108.1
KZ351127.1
KZ351190.1
KZ351247.1
KZ351322.1
KZ351355.1
KZ351382.1
KZ351510.1
KZ351537.1
KZ351542.1
KZ351630.1
KZ351647.1
KZ351668.1
KZ351733.1
KZ351814.1
KZ351898.1
KZ351926.1
KZ351999.1
KZ352142.1
KZ352147.1
KZ352162.1
KZ352225.1
KZ352233.1
KZ352253.1
KZ352360.1
KZ352363.1
KZ352371.1
KZ370392.1
KZ352704.1
KZ352900.1
KZ352934.1
KZ352938.1
KZ353156.1
KZ353172.1
KZ353340.1
KZ353342.1
KZ353551.1
KZ354010.1
KZ354032.1
KZ354063.1
KZ354095.1
KZ354164.1
KZ354370.1
KZ354409.1
KZ354566.1
KZ354643.1
KZ354998.1
KZ355235.1
KZ355455.1
KZ355906.1
KZ356404.1
KZ356505.1
KZ356527.1
KZ356746.1
KZ356834.1
KZ356998.1
KZ357164.1
KZ357178.1
KZ357552.1
KZ357620.1
KZ357640.1
KZ357712.1
KZ357889.1
KZ358103.1
KZ358550.1
KZ358934.1
KZ359027.1
KZ359060.1
KZ359080.1
KZ359158.1
KZ359332.1
KZ359538.1
KZ370521.1
KZ359881.1
KZ359910.1
KZ359935.1
KZ360090.1
KZ360459.1
KZ360750.1
KZ360910.1
KZ360982.1
KZ361294.1
KZ361912.1
KZ362242.1
KZ362607.1
KZ362725.1
KZ362758.1
KZ370784.1
KZ363066.1
KZ363190.1
KZ363648.1
KZ363769.1
KZ364254.1
KZ365422.1
KZ365475.1
KZ365550.1
KZ365618.1
KZ365632.1
KZ365864.1
KZ365992.1
KZ366555.1
KZ371377.1
KZ367228.1
KZ371509.1
KZ368013.1
KZ371645.1
KZ368174.1
KZ372003.1
KZ372489.1
KZ373354.1
KZ374157.1
KZ374297.1
KZ375766.1
KZ376724.1
KZ376825.1
KZ377206.1
KZ378157.1
KZ378400.1
KZ378438.1
KZ378655.1
KZ378818.1
KZ379072.1
KZ379227.1
KZ379439.1
KZ380378.1
KZ380628.1
KZ380939.1
KZ381590.1
KZ382753.1
KZ383054.1
KZ383201.1
KZ383281.1
KZ383298.1
KZ383667.1
KZ383702.1
KZ383727.1
KZ383900.1
KZ383971.1
KZ384587.1
KZ384945.1
KZ385444.1
KZ385556.1
KZ385651.1
KZ385839.1
KZ385875.1
KZ386232.1
KZ386330.1
KZ386861.1
KZ387148.1
KZ387837.1
KZ388681.1
KZ388689.1
KZ390390.1
KZ390825.1
KZ391594.1
KZ393677.1
KZ393722.1
KZ394244.1
KZ394642.1
KZ394714.1
KZ394961.1
KZ395181.1
KZ396024.1
KZ396399.1
KZ396954.1
KZ397161.1
KZ397315.1
KZ397716.1
KZ399504.1
KZ399808.1
KZ400208.1
KZ400823.1
KZ405851.1
KZ406763.1
KZ408835.1
KZ410950.1
KZ412352.1
KZ413318.1
KZ413687.1
KZ414093.1
KZ414179.1
KZ415279.1
KZ415317.1
KZ415907.1
KZ417443.1
KZ417712.1
KZ417923.1
KZ418537.1
KZ420240.1
KZ420713.1
KZ423028.1
KZ423324.1
KZ424061.1
KZ425055.1
KZ425161.1
KZ426206.1
KZ427709.1
KZ427713.1
KZ427876.1
KZ427957.1
KZ428074.1
KZ428125.1
